# Supplementary material for: Widely Targeted Metabolomics and Network Pharmacology Reveal the Nutritional Potential of Yellowhorn (Xanthoceras sorbifolium Bunge) Leaves and Flowers
Source: Foods. 2024 Apr 21;13(8):1274. doi: 10.3390/foods13081274 (PMC11049039; doi:10.3390/foods13081274)
Supplement: Supplementary file 1 [file foods-13-01274-s001.zip]

Archive with 3 entries (3 files):
- Supplementary materials Table S1.xlsx
- Supplementary materials Table S2.xlsx
- Supplementary materials.pdf
