# Supplementary material for: Widely Targeted Metabolomics and Network Pharmacology Reveal the Nutritional Potential of Yellowhorn (Xanthoceras sorbifolium Bunge) Leaves and Flowers
Source: Foods. 2024 Apr 21;13(8):1274. doi: 10.3390/foods13081274 (PMC11049039; doi:10.3390/foods13081274)
Supplement: Supplementary file 1 [file foods-13-01274-s001.zip › Supplementary materials Table S1.xlsx]

## Sheet: Table S1 Non-volatile and volat
Table S1 Non-volatile and volatile metabolites for leaf and flower in yellowhorn												Table S1 Non-volatile and volatile metabolites for leaf and flower in yellowhorn
Index	Platform	Q1 (Da)	Q3 (Da)	Quantitative ion	Qualitative ion	Molecular weight (Da)	Formula	Ionization model	Compounds	Class I	Class II	CAS	Level	NIST_RI	Leaf 1	Leaf 2	Leaf 3	Flower 1	Flower 2	Flower 3	QC01	QC02	QC03	cpd_ID	kegg_map
pmf0440	UPLC-MS/MS	163.075	91.1	-	-	162.068	C10H10O2	[M+H]+	4-MethoxycinnaMaldehyde	Phenolic acids	Phenolic acids	1963-36-6	3	-	35993.7	93851.8	44418.9	49444.7	54652.1	43078.5	60194.5	62687.1	66907.4	C10475	-
MWSmce275	UPLC-MS/MS	163.072	107.047	-	-	162.068	C10H10O2	[M+H]+	5-Hydroxy-1-tetralone	Others	Ketone compounds	28315-93-7	3	-	156838	183383	220031	267883	241147	231645	177837	211834	185220	-	-
pmb2795	UPLC-MS/MS	177	145	-	-	178.063	C10H10O3	[M-H]-	4-Methoxycinnamic acid	Phenolic acids	Phenolic acids	830-09-1	3	-	90802.8	85390.1	86545.7	17131.7	16602.3	17504.6	45757	46535.5	49397.9	-	-
mws1195	UPLC-MS/MS	179.07	147.1	-	-	178.063	C10H10O3	[M+H]+	p-Coumaric acid methyl ester	Phenolic acids	Phenolic acids	3943-97-3	3	-	148273	155199	158248	35844.9	32671.9	44351.9	106604	100107	88111	-	-
mws0009	UPLC-MS/MS	179.07	91	-	-	178.063	C10H10O3	[M+H]+	Coniferaldehyde	Phenolic acids	Phenolic acids	20649-42-7	3	-	19575.5	17294.1	23589.1	13353.7	9	11676.1	19035.7	13415.4	14571.2	C02666	ko00940,ko01100,ko01110
mws0014	UPLC-MS/MS	193.051	134.01	-	-	194.058	C10H10O4	[M-H]-	Ferulic acid*	Phenolic acids	Phenolic acids	537-98-4	2	-	517983	540919	491340	891581	933293	864948	642557	662451	670705	C01494	ko00940,ko01100,ko01110
pme0422	UPLC-MS/MS	193.058	134	-	-	194.058	C10H10O4	[M-H]-	Isoferulic Acid*	Phenolic acids	Phenolic acids	25522-33-2	2	-	702105	785467	858499	1.53339e+06	1.53508e+06	1.51077e+06	1.06898e+06	1.03072e+06	1.07754e+06	C10470	-
mws1320	UPLC-MS/MS	160.077	130.07	-	-	161.084	C10H11NO	[M-H]-	Tryptophol	Alkaloids	Plumerane	526-55-6	2	-	33603.1	38369.4	40375	13252	14100	12606.5	24378.4	27312.2	33353.2	C00955	ko00380
pme2743	UPLC-MS/MS	194.081	91	-	-	193.074	C10H11NO3	[M+H]+	N-Phenylacetylglycine	Amino acids and derivatives	Amino acids and derivatives	500-98-1	3	-	9	9	9	137253	191341	140843	50887.4	58091	66361.6	C05598	ko00360
mws0005	UPLC-MS/MS	161.107	144	-	-	160.1	C10H12N2	[M+H]+	Tryptamine	Alkaloids	Plumerane	61-54-1	1	-	1.73782e+07	1.68988e+07	1.80776e+07	1.05114e+06	949169	789383	1.87498e+07	1.80283e+07	1.5976e+07	C00398	ko00380,ko00901,ko01100,ko01110
pmb0774	UPLC-MS/MS	177.102	160.3	-	-	176.095	C10H12N2O	[M+H]+	N-Hydroxytryptamine*	Alkaloids	Plumerane	-	2	-	5.12537e+06	4.6773e+06	4.85139e+06	92598.5	89561.1	104534	1.42974e+06	1.33556e+06	1.34362e+06	C17203	ko00380,ko01100
pmf0323	UPLC-MS/MS	177.102	118	-	-	176.095	C10H12N2O	[M+H]+	Cotinine; (S)-1-Methyl-5-(3-pyridinyl)-2-pyrrolidinone	Alkaloids	Pyridine alkaloids	486-56-6	2	-	168245	156263	158394	37357.4	38456.9	36585.2	89456.3	80925.8	70653.1	-	-
pme2024	UPLC-MS/MS	177.102	160	-	-	176.095	C10H12N2O	[M+H]+	Serotonin*	Alkaloids	Plumerane	50-67-9	2	-	8.41815e+06	7.52372e+06	7.36854e+06	130703	132920	136903	2.16746e+06	2.16924e+06	1.95571e+06	C00780	ko00380,ko01100,ko01110
mws1060	UPLC-MS/MS	267.074	135	-	-	268.081	C10H12N4O5	[M-H]-	9-(Arabinosyl)hypoxanthine	Nucleotides and derivatives	Nucleotides and derivatives	7013-16-3	2	-	315883	295826	308058	368954	321334	340805	295398	286505	354385	-	-
mws0668	UPLC-MS/MS	283.068	151	-	-	284.076	C10H12N4O6	[M-H]-	Xanthosine	Nucleotides and derivatives	Nucleotides and derivatives	146-80-5	1	-	926489	1.01746e+06	875840	331579	352203	406846	558369	533032	539928	C01762	ko00230,ko00232,ko01100,ko01110,ko02010
mws0884	UPLC-MS/MS	328.045	134.2	-	-	329.053	C10H12N5O6P	[M-H]-	Cyclic 3',5'-Adenylic acid	Nucleotides and derivatives	Nucleotides and derivatives	60-92-4	1	-	1.16809e+07	1.09544e+07	1.25373e+07	2.06986e+07	1.60384e+07	1.80934e+07	1.14512e+07	8.90084e+06	1.151e+07	C00575	ko00230,ko01100
mws0609	UPLC-MS/MS	344.04	150	-	-	345.047	C10H12N5O7P	[M-H]-	Guanosine 3',5'-cyclic monophosphate	Nucleotides and derivatives	Nucleotides and derivatives	7665-99-8	1	-	1.40147e+07	1.42668e+07	1.68018e+07	2.7516e+07	2.88716e+07	2.95047e+07	2.07536e+07	1.82047e+07	1.85516e+07	C00942	ko00230,ko01100
MWSmce698	UPLC-MS/MS	149.095	65.038	-	-	148.089	C10H12O	[M+H]+	2',4'-Dimethylacetophenone	Others	Ketone compounds	89-74-7	3	-	1.62075e+06	1.65031e+06	1.54602e+06	2.55642e+06	2.31403e+06	2.36976e+06	1.62383e+06	1.5327e+06	1.52851e+06	-	-
mws0093	UPLC-MS/MS	179.071	146	-	-	180.079	C10H12O3	[M-H]-	Coniferyl alcohol	Phenolic acids	Phenolic acids	458-35-5	3	-	115937	78629.5	73331	50908.6	33500.2	45852	58651.5	50335.2	52790.1	C00590	ko00940,ko00998,ko01100,ko01110
mws0612	UPLC-MS/MS	195.066	121	-	-	196.074	C10H12O4	[M-H]-	3,4-Dimethoxyphenyl acetic acid	Phenolic acids	Phenolic acids	93-40-3	2	-	24657.1	20964.3	21362	11731.6	15374	10270.4	18603.7	15819.4	16428.9	-	-
MWS20182	UPLC-MS/MS	195.066	136.054	-	-	196.074	C10H12O4	[M-H]-	Dihydroferulic Acid	Phenolic acids	Phenolic acids	1135-23-5	1	-	57718.6	83506.9	66674.4	76452.2	75983.6	51596.1	54878.6	68965	49272.6	-	-
pme3437	UPLC-MS/MS	213.076	154.1	-	-	212.069	C10H12O5	[M+H]+	Eudesmic acid (3,4,5-trimethoxybenzoic acid)	Phenolic acids	Phenolic acids	118-41-2	3	-	293209	298025	294318	50297.4	48712.9	37542.2	123408	125403	109960	-	-
pmc0066	UPLC-MS/MS	333.052	137.05	-	-	332.052	C10H13N4O7P	[M+H]+	2'-Deoxyinosine-5'-monophosphate	Nucleotides and derivatives	Nucleotides and derivatives	3393-18-8	3	-	328041	289189	245687	81600.5	50885.5	59439.1	496521	288130	283310	C06196	ko00230
pme3961	UPLC-MS/MS	252.109	136	-	-	251.102	C10H13N5O3	[M+H]+	2'-Deoxyadenosine	Nucleotides and derivatives	Nucleotides and derivatives	958-09-8	1	-	1.47421e+06	1.63379e+06	1.28241e+06	1.10157e+07	1.10023e+07	9.41197e+06	5.75056e+06	5.34879e+06	4.98283e+06	C00559	ko00230,ko01100,ko02010
mws1715	UPLC-MS/MS	252.109	69	-	-	251.102	C10H13N5O3	[M+H]+	Cordycepin (3'-Deoxyadenosine)	Nucleotides and derivatives	Nucleotides and derivatives	73-03-0	2	-	5849.31	9741.43	6558.06	72521	70615.2	61485.2	38672.6	36679.7	26710.6	C08431	-
pme1184	UPLC-MS/MS	268.104	152	-	-	267.097	C10H13N5O4	[M+H]+	2'-Deoxyguanosine	Nucleotides and derivatives	Nucleotides and derivatives	961-07-9	3	-	141950	107551	113209	369751	346900	347991	167254	181192	187330	C00330	ko00230,ko01100,ko02010
Zmjp000966	UPLC-MS/MS	268.106	136.062	-	-	267.097	C10H13N5O4	[M+H]+	Vidarabine	Nucleotides and derivatives	Nucleotides and derivatives	5536-17-4	1	-	1.13165e+07	1.16332e+07	1.0754e+07	2.31711e+07	2.43012e+07	2.39644e+07	1.6708e+07	1.56493e+07	1.48318e+07	-	-
pme0230	UPLC-MS/MS	268.104	136.062	-	-	267.097	C10H13N5O4	[M+H]+	Adenosine	Nucleotides and derivatives	Nucleotides and derivatives	58-61-7	1	-	1.10422e+07	1.14291e+07	1.06511e+07	2.31662e+07	2.38331e+07	2.25708e+07	1.6628e+07	1.59441e+07	1.4317e+07	C00212	ko00230,ko01100,ko02010
MWSmce333	UPLC-MS/MS	284.099	152.056	-	-	283.092	C10H13N5O5	[M+H]+	Crotonoside; 2-Hydroxyadenosine	Nucleotides and derivatives	Nucleotides and derivatives	1818-71-9	2	-	2.87224e+06	3.11836e+06	3142476	1.20191e+07	1.16193e+07	1.16569e+07	1.03186e+07	7.14858e+06	8.5767e+06	C08432	-
pme1178	UPLC-MS/MS	284.099	152	-	-	283.092	C10H13N5O5	[M+H]+	Guanosine	Nucleotides and derivatives	Nucleotides and derivatives	118-00-3	1	-	1.65208e+07	1.5608e+07	1.54007e+07	6.12648e+07	6.86728e+07	5.50359e+07	3.21446e+07	3.34733e+07	3.32758e+07	C00387	ko00230,ko01100,ko02010
mws0724	UPLC-MS/MS	298.079	208	-	-	299.087	C10H13N5O6	[M-H]-	8-Hydroxyguanosine	Nucleotides and derivatives	Nucleotides and derivatives	3868-31-3	3	-	17141.7	16723.3	20622.1	63547.2	71027	66181.7	47143.3	55500.9	37564	-	-
MWS1771	UPLC-MS/MS	196.097	91.0546	-	-	195.089	C10H13NO3	[M+H]+	L-Tyrosine methyl ester	Amino acids and derivatives	Amino acids and derivatives	1080-06-4	3	-	183402	149158	166865	91548.1	83384.8	110466	126165	109022	101972	C03404	-
Lmrj002244	UPLC-MS/MS	195.113	70.06	-	-	194.106	C10H14N2O2	[M+H]+	Cyclo(Pro-Pro)	Amino acids and derivatives	Amino acids and derivatives	6708-06-1	3	-	41228.9	36006.5	33441.8	85396.1	83772.1	95210.6	51947.7	60563.4	55321.1	-	-
pme0264	UPLC-MS/MS	243.098	127	-	-	242.09	C10H14N2O5	[M+H]+	Thymidine	Nucleotides and derivatives	Nucleotides and derivatives	50-89-5	2	-	19912.2	22274.9	20570.9	22324.3	21683.3	22131.2	31178.8	34314.1	31556.3	C00214	ko00240,ko01100
pme1187	UPLC-MS/MS	257.078	124	-	-	258.085	C10H14N2O6	[M-H]-	5-Methyluridine	Nucleotides and derivatives	Nucleotides and derivatives	1463-10-1	2	-	15713.6	17567.7	14032.5	45099.6	27870.1	29190	24235.5	23941.9	46666	-	-
pme3184	UPLC-MS/MS	332.075	136	-	-	331.068	C10H14N5O6P	[M+H]+	2'-Deoxyadenosine-5'-monophosphate	Nucleotides and derivatives	Nucleotides and derivatives	653-63-4	3	-	74883.1	99755.8	101312	108285	89876.3	156969	57222.8	111885	102076	C00360	ko00230,ko01100
mws0874	UPLC-MS/MS	346.056	210.9	-	-	347.063	C10H14N5O7P	[M-H]-	3'-Adenylic Acid	Nucleotides and derivatives	Nucleotides and derivatives	84-21-9	2	-	190551	185038	152710	516454	591101	558790	288617	341172	332597	C01367	ko00230,ko01100
pmb0981	UPLC-MS/MS	348.07	136	-	-	347.063	C10H14N5O7P	[M+H]+	Adenosine 5'-monophosphate	Nucleotides and derivatives	Nucleotides and derivatives	61-19-8	3	-	2.4943e+06	3.37419e+06	2.50746e+06	1.42572e+06	1.47963e+06	1.51753e+06	1.85911e+06	1.79419e+06	2.16611e+06	C00020	ko00230,ko00908,ko01100,ko01110,ko01240
pmb0998	UPLC-MS/MS	364.065	152.1	-	-	363.058	C10H14N5O8P	[M+H]+	Guanosine 5'-monophosphate	Nucleotides and derivatives	Nucleotides and derivatives	85-32-5	3	-	455982	588018	563491	913683	1.03829e+06	1.69204e+06	761010	737949	1.00908e+06	C00144	ko00230,ko01100
MWS2910	UPLC-MS/MS	242.113	126.066	-	-	241.106	C10H15N3O4	[M+H]+	5-Methyl-2'-Deoxycytidine	Nucleotides and derivatives	Nucleotides and derivatives	838-07-3	2	-	9	9	9	30538.3	37891.4	31654.4	23325.2	18376.4	16895.7	C03592	-
pme2117	UPLC-MS/MS	426	159	-	-	427.029	C10H15N5O10P2	[M-H]-	Adenosine 5'-diphosphate	Nucleotides and derivatives	Nucleotides and derivatives	58-64-0	3	-	669876	1.11835e+06	504262	352282	61984.7	322103	409538	555067	528742	C00008	ko00190,ko00195,ko00230,ko00908,ko01100,ko01110,ko01240
MWStz083	UPLC-MS/MS	197.129	70.0674	-	-	196.121	C10H16N2O2	[M+H]+	Cyclo(D-Val-L-Pro)	Amino acids and derivatives	Amino acids and derivatives	27483-18-7	3	-	24040.7	28947.2	25731.2	109043	117339	133258	81680	77867.4	62678.6	-	-
pme2266	UPLC-MS/MS	245.095	227	-	-	244.088	C10H16N2O3S	[M+H]+	Biotin	Others	Vitamin	58-85-5	3	-	242330	309415	289950	240357	276694	205947	167393	229058	219643	C00120	ko00780,ko01100,ko01240,ko02010
MWS1962	UPLC-MS/MS	153.127	83.0474	-	-	152.12	C10H16O	[M+H]+	cis-Citral	Organic acids	Organic acids	5392-40-5	3	-	50984.4	47533.8	48168.7	53101.5	45054.6	59124.6	51119.5	47070.1	36578.5	C09847	ko01110
Wmmn002441	UPLC-MS/MS	183.03	124.017	-	-	184.11	C10H16O3	[M-H]-	(E)-Linalool-1-oic acid	Lipids	Free fatty acids	-	1	-	2.0894e+06	2.08884e+06	2.55453e+06	2.11556e+06	2.20122e+06	2.35591e+06	2.51585e+06	2.74862e+06	2.98108e+06	-	-
Lmrj002087	UPLC-MS/MS	247.129	86.09	-	-	246.121	C10H18N2O5	[M+H]+	L-Isoleucyl-L-Aspartate	Amino acids and derivatives	Amino acids and derivatives	-	2	-	378382	427447	575489	539157	676260	588418	399179	397069	354689	-	-
Zmdp001647	UPLC-MS/MS	247.129	184.097	-	-	246.122	C10H18N2O5	[M+H]+	γ-Glutamyl-L-valine	Amino acids and derivatives	Amino acids and derivatives	-	1	-	590057	139134	589662	330284	262804	287065	364605	383883	363814	-	-
MWStz063	UPLC-MS/MS	170.154	152.144	-	-	169.147	C10H19NO	[M+H]+	2-Ethyl-2,6,6-trimethylpiperidin-4-one	Alkaloids	Piperidine alkaloids	133568-79-3	2	-	69791.2	84102.5	65569.8	74004.7	44992	47385.2	86382.6	49936	59318.2	-	-
pmb0962	UPLC-MS/MS	235.1	118.3	-	-	234.158	C10H22N2O4	[M+H]+	L-Lysine-Butanoic Acid	Amino acids and derivatives	Amino acids and derivatives	80407-71-2	3	-	131636	124588	121589	9	9183.06	9310.2	33805.5	52888	33189.8	-	-
mws0018	UPLC-MS/MS	203.223	83	-	-	202.216	C10H26N4	[M+H]+	Spermine	Alkaloids	Alkaloids	71-44-3	3	-	7.08197e+06	5.99561e+06	7.68458e+06	7.74443e+06	7.41734e+06	7.98334e+06	6.55836e+06	7.34299e+06	6.80698e+06	C00750	ko00330,ko00410,ko00480,ko00770,ko01100,ko01240
Zmtn001464	UPLC-MS/MS	204.031	160.039	-	-	205.037	C10H7NO4	[M-H]-	4,8-Dihydroxyquinoline-2-carboxylic acid	Organic acids	Organic acids	59-00-7	3	-	22059.6	32677.8	29676.6	26161.7	29962.2	33045.3	27189.3	37540.3	34009.6	C02470	ko00380
pmb0819	UPLC-MS/MS	157	130	-	-	156.069	C10H8N2	[M+H]+	3-Indoleacetonitrile	Alkaloids	Plumerane	771-51-7	3	-	67255.6	51498.5	77365.1	175280	254180	234265	84761.7	110251	156722	C02938	ko00380,ko01100
MWS2066	UPLC-MS/MS	143.051	115.055	-	-	144.058	C10H8O	[M-H]-	1-Naphthol*	Phenolic acids	Phenolic acids	90-15-3	3	-	33931.6	31192.5	30034.8	33165.4	30542.3	29722.4	38643.4	37435.2	37467.5	C11714	-
MWS1875	UPLC-MS/MS	143.05	115.055	-	-	144.058	C10H8O	[M-H]-	2-Naphthol*	Phenolic acids	Phenolic acids	135-19-3	3	-	32201.7	35445.5	28204.4	31199.6	28364.1	35131.3	34360	40351.4	33841.5	C11713	-
mws0987	UPLC-MS/MS	161.06	115	-	-	160.052	C10H8O2	[M+H]+	6-MethylCoumarin	Lignans and Coumarins	Coumarins	92-48-8	3	-	56366.2	67615.3	51545.5	38438.9	50282.3	31955.4	48578.3	39752.8	39073.1	-	-
MWSCX014	UPLC-MS/MS	193.049	133.025	-	-	192.042	C10H8O4	[M+H]+	Scopoletin (7-Hydroxy-6-methoxycoumarin)	Lignans and Coumarins	Coumarins	92-61-5	1	-	966819	812805	898044	2.16115e+06	2.35321e+06	2.60308e+06	1.89464e+06	2.63545e+06	2.64502e+06	C01752	ko00940,ko01110
HX1363	UPLC-MS/MS	193.049	133.028	-	-	192.042	C10H8O4	[M+H]+	isoscopoletin	Lignans and Coumarins	Coumarins	-	2	-	915722	758391	892603	2.22425e+06	2.37854e+06	2.5835e+06	1.88638e+06	2.42002e+06	2.77789e+06	-	-
Hmcp002123	UPLC-MS/MS	193.05	178.02	-	-	192.042	C10H8O4	[M+H]+	Isoscopoletin (6-Hydroxy-7-Methoxycoumarin)	Lignans and Coumarins	Coumarins	776-86-3	1	-	1.09167e+06	986474	975142	1.11804e+06	1.26698e+06	1.2879e+06	1.14661e+06	1.36869e+06	1.54064e+06	C18079	-
mws1014	UPLC-MS/MS	209.044	149.1	-	-	208.037	C10H8O5	[M+H]+	Fraxetin (7,8-Dihydroxy-6-methoxycoumarin)	Lignans and Coumarins	Coumarins	574-84-5	2	-	478585	503655	576531	357089	335469	423481	373629	325773	383835	C09265	-
Lmbp002962	UPLC-MS/MS	209.047	194.024	-	-	208.037	C10H8O5	[M+H]+	Isofraxetin	Lignans and Coumarins	Coumarins	50656-75-2	1	-	1.63194e+06	1.51997e+06	1.53817e+06	739753	652837	690748	842279	923798	916298	-	-
Zmln002252	UPLC-MS/MS	223.029	149.025	-	-	224.032	C10H8O6	[M-H]-	Sideretin (5,7,8-Trihydroxy-6-methoxycoumarin)	Lignans and Coumarins	Coumarins	-	2	-	168375	174835	180407	166276	169527	181182	147170	147736	180995	C22007	-
Lwhp010633	UPLC-MS/MS	160.075	115.053	-	-	159.068	C10H9NO	[M+H]+	Echinopsine	Alkaloids	Quinoline alkaloids	83-54-5	2	-	845350	656101	649024	21028.1	22262	27655.1	240491	238360	194461	-	-
MWS20178	UPLC-MS/MS	223.06	190.028	-	-	222.053	C11H10O5	[M+H]+	isofraxidin	Lignans and Coumarins	Coumarins	486-21-5	3	-	11097	22242.1	19012.2	10667.6	25474.2	21410.5	242910	279404	241529	C17480	-
pme2244	UPLC-MS/MS	190.086	118.065	-	-	189.071	C11H11NO2	[M+H]+	3-Indolepropionic acid	Alkaloids	Plumerane	830-96-6	2	-	229059	231337	213620	315401	343481	300649	176333	222933	193229	-	-
MWStz282	UPLC-MS/MS	206.081	118.065	-	-	205.074	C11H11NO3	[M+H]+	3-Hydroxy-3-acetonyloxindole	Alkaloids	Plumerane	33417-17-3	3	-	246015	267441	284346	84120	94966.3	93572.4	177478	176790	164877	-	-
MWStz152	UPLC-MS/MS	206.082	118.069	-	-	205.074	C11H11NO3	[M+H]+	2-(Acetylamino)-3-phenyl-2-propenoic acid	Alkaloids	Alkaloids	5469-45-4	3	-	279838	260921	316904	95422.7	101428	90027.5	133257	138295	159860	-	-
pmb0818	UPLC-MS/MS	206.1	147.5	-	-	205.074	C11H11NO3	[M+H]+	Methoxyindoleacetic acid	Alkaloids	Plumerane	3471-31-6	3	-	1.28757e+06	1.28556e+06	1.32788e+06	1.14692e+06	1.12333e+06	1.16451e+06	1.40404e+06	1.3113e+06	1.38122e+06	C05660	ko00380
Hmyp002656	UPLC-MS/MS	222.075	130.064	-	-	221.068	C11H11NO4	[M+H]+	Methyl dioxindole-3-acetate	Alkaloids	Plumerane	57061-18-4	2	-	61482.4	70615.6	55088.1	431379	374936	404742	170193	154569	141093	-	-
Zmbp002538	UPLC-MS/MS	205.097	146.061	-	-	204.09	C11H12N2O2	[M+H]+	1-Methoxy-indole-3-acetamide	Alkaloids	Plumerane	-	1	-	4.49356e+07	4.37364e+07	4.50967e+07	4.27364e+07	4.05298e+07	4.16749e+07	4.3882e+07	4.43845e+07	4.28333e+07	-	-
mws0282	UPLC-MS/MS	203.083	116.051	-	-	204.09	C11H12N2O2	[M-H]-	L-Tryptophan	Amino acids and derivatives	Amino acids and derivatives	73-22-3	1	-	1.03006e+07	1.16509e+07	1.10665e+07	1.52269e+07	1.54396e+07	1.55942e+07	1.19368e+07	1.14291e+07	1.1092e+07	C00078	ko00260,ko00380,ko00400,ko00901,ko00966,ko00970,ko00998,ko01100,ko01110,ko01210,ko01230,ko01240
pme1228	UPLC-MS/MS	221.092	204	-	-	220.085	C11H12N2O3	[M+H]+	5-Hydroxy-L-tryptophan	Amino acids and derivatives	Amino acids and derivatives	56-69-9	3	-	65444.3	58199.1	68572.5	197882	203138	189481	74773.8	75953.7	82257	C00643	ko00380,ko01100
MWSmce644	UPLC-MS/MS	209.08	93.0338	-	-	208.074	C11H12O4	[M+H]+	4-Acetoxy-3-Ethoxybenzaldehyde	Others	Aldehyde compounds	72207-94-4	3	-	53908.5	57520.8	47433.1	38649.8	44108.9	43091.6	32077.9	39637	29209.6	-	-
pme3443	UPLC-MS/MS	207.066	192	-	-	208.074	C11H12O4	[M-H]-	Sinapinaldehyde	Phenolic acids	Phenolic acids	4206-58-0	3	-	180297	198841	199950	122721	111465	113345	135887	139643	128301	C05610	ko00940,ko01100,ko01110
mws4085	UPLC-MS/MS	223.061	193	-	-	224.069	C11H12O5	[M-H]-	Sinapic acid	Phenolic acids	Phenolic acids	530-59-6	2	-	207926	192144	200449	171461	206394	214812	153307	165262	173821	C00482	ko00940,ko01100,ko01110
MWStz140	UPLC-MS/MS	176.108	146.096	-	-	175.1	C11H13NO	[M+H]+	4-(Dimethylamino)cinnamaldehyde	Alkaloids	Alkaloids	6203-18-5	3	-	9	9	9	45326.3	38867.4	35425	14927.5	12780.8	11879.7	-	-
Zmgn002106	UPLC-MS/MS	206.084	58.0299	-	-	207.089	C11H13NO3	[M-H]-	N-Acetyl-L-phenylalanine	Amino acids and derivatives	Amino acids and derivatives	2018-61-3	1	-	959098	1.06646e+06	1.04688e+06	439770	400128	401654	539283	580846	636468	C03519	ko00360,ko01100
mws0520	UPLC-MS/MS	224.092	136	-	-	223.084	C11H13NO4	[M+H]+	N-Acetyl-L-tyrosine	Amino acids and derivatives	Amino acids and derivatives	537-55-3	3	-	136756	126262	143706	103910	99700.8	114711	135385	127108	138433	-	-
mws0620	UPLC-MS/MS	175.123	144	-	-	174.116	C11H14N2	[M+H]+	N-Methyltryptamine	Alkaloids	Plumerane	61-49-4	3	-	1.33131e+06	1.34834e+06	1.23553e+06	443756	467451	405832	798420	792011	810481	C06213	ko00380,ko01100
ML10198935	UPLC-MS/MS	191.118	160.076	-	-	190.111	C11H14N2O	[M+H]+	N-Methylserotonin	Alkaloids	Plumerane	1134-01-6	3	-	25334.4	22522.8	28956.4	9	9	9	19227.7	15601.8	10081	C06212	ko00380
MWS4296	UPLC-MS/MS	223.108	120.082	-	-	222.1	C11H14N2O3	[M+H]+	Glycylphenylalanine	Amino acids and derivatives	Amino acids and derivatives	3321-03-7	1	-	661880	802840	995207	943045	1.0802e+06	959902	641546	675226	677634	-	-
pma3101	UPLC-MS/MS	256.08	124.1	-	-	256.082	C11H14NO6+	[M]+	Nicotinate D-ribonucleoside	Others	Vitamin	17720-18-2	3	-	299720	389147	351234	288884	231698	249238	319491	243467	267426	C05841	ko00760,ko01100
pme3255	UPLC-MS/MS	179.107	123	-	-	178.099	C11H14O2	[M+H]+	Methyleugenol	Phenolic acids	Phenolic acids	93-15-2	3	-	32277	33909.1	28212.1	23801.9	22138.9	21461.9	19521.5	18011.2	17533.2	C10454	ko00940
mws0853	UPLC-MS/MS	209.082	179	-	-	210.089	C11H14O4	[M-H]-	Sinapyl alcohol	Phenolic acids	Phenolic acids	537-33-7	3	-	41269.8	34507.6	40759.5	39164.6	35097.3	39427.2	22369.5	29250.8	38943.6	C02325	ko00940,ko01100,ko01110
Lmdp002381	UPLC-MS/MS	227.091	149.061	-	-	226.084	C11H14O5	[M+H]+	Genipin	Terpenoids	Monoterpenoids	6902-77-8	2	-	84216	71117.7	90151	49577.5	34519	62254	57047.4	37937.9	44802.6	C09780	-
pme1474	UPLC-MS/MS	298.097	136	-	-	297.09	C11H15N5O3S	[M+H]+	5'-Deoxy-5'-(methylthio)adenosine	Nucleotides and derivatives	Nucleotides and derivatives	2457-80-9	1	-	2.48631e+06	3.09427e+06	2.78104e+06	1.14258e+06	1.3168e+06	1.14528e+06	1.43631e+06	1.54627e+06	1.48363e+06	C00170	ko00270,ko00908,ko01100
Hmhp001812	UPLC-MS/MS	282.12	136.06	-	-	281.112	C11H15N5O4	[M+H]+	2'-O-Methyladenosine	Nucleotides and derivatives	Nucleotides and derivatives	2140-79-6	1	-	7.32023e+06	7.86336e+06	8.6034e+06	1.06375e+07	1.14274e+07	1.15518e+07	7.14676e+06	7.37713e+06	6.49961e+06	-	-
MWS4354	UPLC-MS/MS	282.12	150.079	-	-	281.112	C11H15N5O4	[M+H]+	N6-methyladenosine	Nucleotides and derivatives	Nucleotides and derivatives	1867-73-8	1	-	379069	388804	328673	2.36496e+06	2.55957e+06	2.62056e+06	1.17348e+06	1.19123e+06	1.13509e+06	-	-
pmb0197	UPLC-MS/MS	298.1	166.3	-	-	297.107	C11H15N5O5	[M+H]+	N7-Methylguanosine	Nucleotides and derivatives	Nucleotides and derivatives	20244-86-4	3	-	60233	84268.8	80870.5	548970	533541	585975	255145	219904	261201	C20674	-
Cmyp007180	UPLC-MS/MS	181.124	107.087	-	-	180.115	C11H16O2	[M+H]+	Dihydroactinidiolide	Others	Lactones	17092-92-1	1	-	3.18426e+06	2.93708e+06	2.8239e+06	3.09232e+06	3.20866e+06	3.0852e+06	2.20493e+06	1.93181e+06	2.08852e+06	-	-
Lsjp211263	UPLC-MS/MS	197.116	133.104	-	-	196.11	C11H16O3	[M+H]+	(-)-Loliolide	Terpenoids	Monoterpenoids	-	1	-	3.60917e+06	3.01073e+06	3.58146e+06	4.31207e+06	5.00705e+06	4.31513e+06	3.28388e+06	3.55774e+06	3.62311e+06	-	-
Lhcp090205	UPLC-MS/MS	197.117	133.101	-	-	196.11	C11H16O3	[M+H]+	Loliolide	Terpenoids	Monoterpenoids	5989-02-6	1	-	3.69523e+06	3.12488e+06	3.46314e+06	3.95401e+06	4.35299e+06	3.77017e+06	3.112e+06	3.20233e+06	3.32715e+06	-	-
MWStz261	UPLC-MS/MS	211.145	70.0652	-	-	210.137	C11H18N2O2	[M+H]+	Cyclo(D-Leu-L-Pro)	Amino acids and derivatives	Amino acids and derivatives	36238-67-2	3	-	85524.9	57513.4	32824.4	129221	158047	195961	67040.2	84743.9	76204.7	-	-
Lmxn008846	UPLC-MS/MS	197.118	153.129	-	-	198.126	C11H18O3	[M-H]-	Hydroxydihydrobovolide	Others	Lactones	6067-11-4	1	-	632182	676296	605463	432449	402945	434598	376533	385962	377421	-	-
pmb2857	UPLC-MS/MS	308.1	146.1	-	-	309.106	C11H19NO9	[M-H]-	L-Glutamic acid-O-glycoside	Amino acids and derivatives	Amino acids and derivatives	-	3	-	1.26806e+06	933603	1.2626e+06	1.1105e+06	1.05891e+06	1.08961e+06	1.02389e+06	1.37748e+06	1.26271e+06	-	-
Lmhp001461	UPLC-MS/MS	229.15	70.066	-	-	228.147	C11H20N2O3	[M+H]+	L-Prolyl-L-Leucine	Amino acids and derivatives	Amino acids and derivatives	52899-07-7	2	-	46056	123646	110532	390780	455370	405814	217260	212051	207525	-	-
Zmdp002216	UPLC-MS/MS	261.145	86.0968	-	-	260.137	C11H20N2O5	[M+H]+	L-γ-Glutamyl-L-leucine	Amino acids and derivatives	Amino acids and derivatives	2566-39-4	2	-	826300	821059	813755	618432	442422	425872	542015	572436	569798	-	-
pmb2855	UPLC-MS/MS	307	145	-	-	308.122	C11H20N2O8	[M-H]-	L-Glutamine-O-glycoside	Amino acids and derivatives	Amino acids and derivatives	-	3	-	1.59621e+06	1.46917e+06	1.35594e+06	3.68371e+06	3181437	3.37192e+06	2.58705e+06	2.58831e+06	2.69794e+06	-	-
MWS1900	UPLC-MS/MS	215.129	153.127	-	-	216.136	C11H20O4	[M-H]-	Undecanedioic acid	Lipids	Free fatty acids	1852-04-6	2	-	67704.3	74667.7	67806.3	169584	168930	180727	123831	127262	127561	-	-
Lmhp001670	UPLC-MS/MS	231.16	72.082	-	-	230.163	C11H22N2O3	[M+H]+	L-Valyl-L-Leucine	Amino acids and derivatives	Amino acids and derivatives	3989-97-7	2	-	843022	797759	835187	2.02928e+06	2.11369e+06	1.89102e+06	1.1379e+06	1.21375e+06	1.19954e+06	-	-
MWS1812	UPLC-MS/MS	171.174	55.054	-	-	170.167	C11H22O	[M+H]+	2-Undecanone	Others	Ketone compounds	112-12-9	3	-	9	9	9	40934.6	43516.3	43990.6	45701.2	37790.6	32615.1	C01875	-
mws0752	UPLC-MS/MS	185.155	185.156	-	-	186.162	C11H22O2	[M-H]-	Undecylic Acid	Lipids	Free fatty acids	112-37-8	2	-	825112	1.09718e+06	600252	849889	1.06131e+06	1.06521e+06	1.66309e+06	1.68683e+06	1.62341e+06	C17715	-
pmn001492	UPLC-MS/MS	187.1	123.1	-	-	188.041	C11H8O3	[M-H]-	Ayapin	Lignans and Coumarins	Coumarins	494-56-4	3	-	147026	158854	121187	221436	239141	225182	227866	217798	218470	C18078	-
Hmmp001310	UPLC-MS/MS	188.071	118.065	-	-	187.063	C11H9NO2	[M+H]+	3-Indoleacrylic acid	Alkaloids	Plumerane	1204-06-4	1	-	2.04341e+06	1.67504e+06	1.84607e+06	2.94409e+06	3.21567e+06	2.91397e+06	1.65316e+06	1.79789e+06	1.68018e+06	C21283	-
Hmgp002327	UPLC-MS/MS	188.071	118.06	-	-	187.063	C11H9O2N	[M+H]+	3-amino-2-naphthoic acid	Alkaloids	Alkaloids	-	1	-	2.14847e+06	1.89819e+06	1.98248e+06	3.16109e+06	3.28642e+06	3.15433e+06	1.82305e+06	1.93002e+06	1.67867e+06	-	-
mws1383	UPLC-MS/MS	243.088	145	-	-	242.08	C12H10N4O2	[M+H]+	Lumichrome	Alkaloids	Alkaloids	1086-80-2	3	-	268190	309709	255225	229156	210685	204346	316267	332635	318784	C01727	ko00740
MWSslk113	UPLC-MS/MS	203.07	144.057	-	-	202.063	C12H10O3	[M+H]+	6-Methoxy-2-naphthoic acid	Organic acids	Organic acids	2471-70-7	3	-	51044.7	46495.1	44441.6	9	9	9	21394.7	23179.6	18565.1	-	-
MWSmce184	UPLC-MS/MS	219.06	173.03	-	-	218.058	C12H10O4	[M+H]+	Ethyl 3-coumarincarboxylate	Lignans and Coumarins	Coumarins	1846-76-0	3	-	14873.8	11713.5	11982.9	14253.4	15785.6	11803.2	18376.5	12981.5	19923.7	-	-
pme0224	UPLC-MS/MS	202.1	158	-	-	203.095	C12H13NO2	[M-H]-	Indole-3-butyric acid	Alkaloids	Plumerane	133-32-4	3	-	29678.5	34364	38363.1	9	9	9	22883.9	13801.2	16858.9	C11284	-
pmb0130	UPLC-MS/MS	203.118	144	-	-	202.111	C12H14N2O	[M+H]+	Acetryptine	Alkaloids	Plumerane	3551-18-6	3	-	1.63013e+06	1.61981e+06	1.75834e+06	53440.4	46488.7	39581.6	600363	671872	643674	-	-
mws0677	UPLC-MS/MS	219.113	160	-	-	218.106	C12H14N2O2	[M+H]+	N-Acetyl-5-hydroxytryptamine	Alkaloids	Plumerane	1210-83-9	3	-	206727	167815	163489	164995	131465	182766	161315	126330	129388	C00978	ko00380,ko01100,ko01110
mws4176	UPLC-MS/MS	237.123	120.088	-	-	236.116	C12H16N2O3	[M+H]+	L-Alanyl-L-Phenylalanine	Amino acids and derivatives	Amino acids and derivatives	3061-90-3	2	-	324003	283044	348114	675367	705080	684111	353997	395669	396141	-	-
Lmzn001925	UPLC-MS/MS	239.093	195.104	-	-	240.1	C12H16O5	[M-H]-	3,4'-Dihydroxy-3'-methoxybenzenepentanoic acid	Phenolic acids	Phenolic acids	-	1	-	22018.3	26908.4	21076.9	5421.71	12192.9	6803.46	13684.9	9288.58	7338.58	-	-
Ymjm000152	UPLC-MS/MS	271.081	108.021	-	-	272.09	C12H16O7	[M-H]-	p-Hydroxypheny-β-D-allopyranoside	Phenolic acids	Phenolic acids	-	1	-	1.36076e+06	1.415e+06	1.38435e+06	931984	996173	965729	1.03426e+06	926008	1.06906e+06	-	-
MWSmce675	UPLC-MS/MS	271.083	108.022	-	-	272.09	C12H16O7	[M-H]-	Arbutin	Phenolic acids	Phenolic acids	497-76-7	1	-	1.38692e+06	1.37315e+06	1.34813e+06	913543	983186	879006	995745	840356	1.03808e+06	C06186	ko00010
pmb0952	UPLC-MS/MS	265.1	122.1	-	-	265.112	C12H17N4OS+	[M]+	Thiamine (Vitamin B1)	Others	Vitamin	70-16-6	3	-	202736	229358	156892	610810	652837	661629	455531	274390	334034	C00378	ko00730,ko01100,ko01240,ko02010,ko04122
pme3967	UPLC-MS/MS	312.13	180	-	-	311.123	C12H17N5O5	[M+H]+	2-(Dimethylamino)guanosine	Nucleotides and derivatives	Nucleotides and derivatives	2140-67-2	1	-	3.03392e+06	2.98356e+06	3.21107e+06	2.19955e+06	2.38961e+06	2.21353e+06	1.84959e+06	1.97975e+06	1.96444e+06	-	-
Lmcp002302	UPLC-MS/MS	312.13	180.088	-	-	311.123	C12H17N5O5	[M+H]+	N6-(2-Hydroxyethyl)adenosine	Nucleotides and derivatives	Nucleotides and derivatives	4338-48-1	1	-	5.96263e+06	5.62579e+06	5.81924e+06	4.04256e+06	4.30954e+06	3.94314e+06	3.37161e+06	3.4072e+06	3.45166e+06	-	-
pme1654	UPLC-MS/MS	209.119	59.0151	-	-	210.126	C12H18O3	[M-H]-	Jasmonic acid	Organic acids	Organic acids	77026-92-7	3	-	321495	282193	295668	446937	445549	456861	323590	299020	302145	C08491	ko00592,ko01100,ko01110,ko04075
pme2710	UPLC-MS/MS	211.1	167	-	-	212.141	C12H20O3	[M-H]-	Dihydrojasmonic acid	Organic acids	Organic acids	3572-64-3	3	-	31823.4	35234.7	33189	47426.3	60141.7	57922.2	42061	43883.1	43902.4	-	-
mws0264	UPLC-MS/MS	341.109	119.035	-	-	342.116	C12H22O11	[M-H]-	D-Trehalose	Others	Saccharides	99-20-7	1	-	191012	194159	176959	446822	491038	552954	419466	474413	348532	C01083	ko00500,ko01100,ko01110,ko02010
Lmsn000381	UPLC-MS/MS	341.109	89.0244	-	-	342.116	C12H22O11	[M-H]-	D-Maltose	Others	Saccharides	69-79-4	1	-	285522	411170	304602	781472	966210	1.08382e+06	682261	835545	608304	C01971	-
pme0519	UPLC-MS/MS	341.109	119.035	-	-	342.116	C12H22O11	[M-H]-	D-Sucrose	Others	Saccharides	57-50-1	1	-	327920	332777	347527	748439	827321	805607	568680	705494	646227	C00089	ko00052,ko00500,ko01100,ko01110,ko02010
mws1080	UPLC-MS/MS	341.109	179.056	-	-	342.116	C12H22O11	[M-H]-	Galactinol	Others	Saccharides	3687-64-7	3	-	622595	731459	775568	1.5407e+06	1.55715e+06	1.76721e+06	1.14116e+06	1.23637e+06	1.09294e+06	C01235	ko00052,ko01100
mws1333	UPLC-MS/MS	341.109	113.022	-	-	342.116	C12H22O11	[M-H]-	Melibiose	Others	Saccharides	585-99-9	3	-	194566	181250	164626	359290	383723	382974	258659	240644	248132	C05402	ko00052,ko01100,ko02010
MA10039641	UPLC-MS/MS	341.109	89.0246	-	-	342.116	C12H22O11	[M-H]-	Lactobiose	Others	Saccharides	63-42-3	2	-	802901	526534	658267	1.74068e+06	1.86187e+06	1.66205e+06	1.07714e+06	1.12574e+06	1.3072e+06	C00243	ko00052,ko01100,ko02010
mws5038	UPLC-MS/MS	341.109	89.0249	-	-	342.116	C12H22O11	[M-H]-	Isomaltulose	Others	Saccharides	13718-94-0	1	-	293123	311677	334114	906362	849891	785117	573252	651675	534557	C01742	-
mws2523	UPLC-MS/MS	421.075	241.1	-	-	422.083	C12H23O14P	[M-H]-	Trehalose 6-phosphate	Others	Saccharides	4484-88-2	2	-	56986.5	52693.6	69663.1	133573	92485.2	84225.3	120057	134570	119896	C00689	ko00500,ko01100,ko01110
Lmhp002031	UPLC-MS/MS	245.18	86.097	-	-	244.179	C12H24N2O3	[M+H]+	L-Leucyl-L-Leucine	Amino acids and derivatives	Amino acids and derivatives	3303-31-9	1	-	440361	546949	516745	1.7266e+06	1.77417e+06	1.54952e+06	789508	827962	775068	-	-
MWS1983	UPLC-MS/MS	343.125	89.0254	-	-	344.132	C12H24O11	[M-H]-	Maltitol	Others	Saccharides	585-88-6	3	-	26586.3	19155.3	15849.6	33092	31702.7	30427.7	32563.6	17046.1	18848.4	-	-
pmb2640	UPLC-MS/MS	199.17	199.17	-	-	200.178	C12H24O2	[M-H]-	Dodecanoic acid (Lauric acid)	Lipids	Free fatty acids	143-07-7	3	-	194742	215707	173235	472126	478249	491383	392118	363600	393483	C02679	ko00061,ko01100,ko01110
mws5045	UPLC-MS/MS	215.165	169.159	-	-	216.173	C12H24O3	[M-H]-	12-Hydroxydodecanoic acid	Lipids	Free fatty acids	505-95-3	3	-	5532.63	8852.2	5823.35	24935.2	22982.3	21392.5	18907.3	21210	21962.8	C08317	-
Lmhn002926	UPLC-MS/MS	279.05	163.04	-	-	280.058	C13H12O7	[M-H]-	p-Coumaroylmalic acid	Phenolic acids	Phenolic acids	-	1	-	549677	509116	491339	219743	48545.9	69771.8	352562	312381	312818	-	-
pmn001687	UPLC-MS/MS	295.046	163.042	-	-	296.053	C13H12O8	[M-H]-	Cis-Coutaric acid	Phenolic acids	Phenolic acids	67920-37-0	1	-	6.0968e+06	6.0915e+06	6.70802e+06	1.82787e+06	1.75983e+06	1.90099e+06	4.22795e+06	4.54015e+06	4.77542e+06	-	-
Lmhn001477	UPLC-MS/MS	311.04	179.04	-	-	312.048	C13H12O9	[M-H]-	2-Caffeoyl-L-tartaric acid (Caftaric acid)	Phenolic acids	Phenolic acids	67879-58-7	3	-	35618.5	38566.4	39482.6	23406.7	34968.2	32876.9	23944.2	21756	27605.5	-	-
MWS4309	UPLC-MS/MS	262.119	188.071	-	-	261.111	C13H15N3O3	[M+H]+	Glycyl-tryptophan	Amino acids and derivatives	Amino acids and derivatives	2390-74-1	3	-	125385	120247	106047	236168	221299	244478	146703	110048	115237	-	-
mws0629	UPLC-MS/MS	281.113	166	-	-	280.106	C13H16N2O5	[M+H]+	L-Aspartyl-L-Phenylalanine	Amino acids and derivatives	Amino acids and derivatives	13433-09-5	3	-	367438	367633	330456	315232	351358	344196	261405	247480	282458	-	-
pmn001518	UPLC-MS/MS	331.067	169.014	-	-	332.074	C13H16O10	[M-H]-	1-O-Galloyl-β-D-glucose	Phenolic acids	Phenolic acids	58511-73-2	2	-	6.8817e+06	6.40096e+06	7.82563e+06	1.6069e+07	1.36757e+07	1.69338e+07	1.3273e+07	1.25016e+07	1.38955e+07	C01158	-
Hmln000659	UPLC-MS/MS	331.069	169.01	-	-	332.075	C13H16O10	[M-H]-	3-O-Galloyl-D-glucose*	Phenolic acids	Phenolic acids	-	2	-	9	9	9	1.63198e+07	1.62673e+07	1.60968e+07	6.10118e+06	5.9133e+06	7.30818e+06	-	-
Zmhn001703	UPLC-MS/MS	331.068	169.016	-	-	332.074	C13H16O10	[M-H]-	5-O-Galloyl-D-hamamelose*	Phenolic acids	Phenolic acids	-	2	-	802355	941091	848410	2.10249e+06	1.84225e+06	1.88938e+06	1.12612e+06	1.73167e+06	1.5256e+06	-	-
Lmfn000604	UPLC-MS/MS	331.067	169.014	-	-	332.074	C13H16O10	[M-H]-	6-O-Galloyl-β-D-glucose*	Phenolic acids	Phenolic acids	13186-19-1	2	-	9	9	9	1.84406e+06	1.97846e+06	2.00178e+06	1.24124e+06	1.37681e+06	1.54238e+06	-	-
pmb2928	UPLC-MS/MS	331	313.1	-	-	332.074	C13H16O10	[M-H]-	Gallic acid-4-O-glucoside	Phenolic acids	Phenolic acids	84274-52-2	3	-	203416	284374	232907	39738.5	42768.5	39679.4	111386	99450.6	99174.5	-	-
Lmsn002247	UPLC-MS/MS	299.077	137.024	-	-	300.084	C13H16O8	[M-H]-	1-O-Salicyloyl-β-D-glucose*	Phenolic acids	Phenolic acids	60517-74-0	1	-	619763	692697	590419	588966	595870	668103	640110	604921	611526	-	-
Zmhn001358	UPLC-MS/MS	299.077	137.025	-	-	300.084	C13H16O8	[M-H]-	4-O-Glucosyl-4-hydroxybenzoic acid*	Phenolic acids	Phenolic acids	-	1	-	134122	130456	125834	369961	399993	374943	230357	214140	241871	-	-
pmb3142	UPLC-MS/MS	299.1	137.1	-	-	300.084	C13H16O8	[M-H]-	Salicylic acid-2-O-glucoside	Phenolic acids	Phenolic acids	10366-91-3	3	-	1.46879e+06	1.22838e+06	1.46954e+06	1.54506e+06	1.2807e+06	1.40092e+06	1.22892e+06	1.5865e+06	1.48953e+06	-	-
pmb2871	UPLC-MS/MS	315.072	153.019	-	-	316.079	C13H16O9	[M-H]-	1-O-Gentisoyl-β-D-glucoside	Phenolic acids	Phenolic acids	23445-11-6	1	-	1.0195e+06	1.00691e+06	1.13133e+06	2.44848e+06	2.20946e+06	2.44595e+06	1.71679e+06	1.71234e+06	1.79496e+06	-	-
pmn001367	UPLC-MS/MS	315.072	153.017	-	-	316.079	C13H16O9	[M-H]-	Protocatechuic acid-4-O-glucoside	Phenolic acids	Phenolic acids	-	2	-	803877	877502	927252	1.28384e+06	1.18667e+06	1.177e+06	1.03389e+06	916066	981124	-	-
pmb0490	UPLC-MS/MS	235.144	147.044	-	-	234.137	C13H18N2O2	[M+H]+	p-Coumaroylputrescine	Alkaloids	Phenolamine	34136-53-3	3	-	9	9	9	112564	131144	132346	67228.3	56957.9	70359.7	C18326	ko00330,ko01100
pmb1587	UPLC-MS/MS	207.138	165.2	-	-	206.131	C13H18O2	[M+H]+	4-Hydroxy-3,5-diisopropylbenzaldehyde	Phenolic acids	Phenolic acids	10537-86-7	3	-	19843.7	20979.2	8164.87	9010.4	11023.1	10180.1	9586.89	13277	8936.53	-	-
Lmmp001410	UPLC-MS/MS	253.155	165.054	-	-	252.147	C13H20N2O3	[M+H]+	Dihydrocaffeoylputrescine	Alkaloids	Phenolamine	-	2	-	50451	46972.2	59453.4	152309	161412	175840	101603	96441.4	96235.6	-	-
pme0220	UPLC-MS/MS	225.148	151.112	-	-	224.141	C13H20O3	[M+H]+	Methyl jasmonate	Organic acids	Organic acids	1211-29-6	3	-	18155.3	19595.3	20247.4	33154	29994.3	29223.5	16755.1	21879.9	12799.9	C11512	ko00592,ko01110
Lssp210412	UPLC-MS/MS	225.196	100.111	-	-	224.189	C13H24N2O	[M+H]+	Cuscohygrine	Alkaloids	Pyrrole alkaloids	454-14-8	2	-	94745.7	88663.9	92323.5	95626.3	86391.4	105400	112551	98843.9	97438.1	C06521	ko00960,ko01110
pmb0128	UPLC-MS/MS	213.3	81	-	-	212.178	C13H24O2	[M+H]+	δ-Tridecalactone	Lipids	Free fatty acids	7370-92-5	3	-	425188	396201	357325	67521.1	65415.4	60467.7	168676	191122	147656	-	-
MWS5231	UPLC-MS/MS	243.161	181.158	-	-	244.167	C13H24O4	[M-H]-	Tridecanedioic acid	Lipids	Free fatty acids	505-52-2	1	-	104833	104720	90698.4	194235	185124	188327	183912	179993	187920	-	-
Lmyn003835	UPLC-MS/MS	289.035	137.024	-	-	290.043	C14H10O7	[M-H]-	4-(3,4,5-Trihydroxybenzoxy)benzoic acid	Phenolic acids	Phenolic acids	-	2	-	2.75235e+06	2.65798e+06	2.68555e+06	511960	462859	481658	1.48513e+06	1.51446e+06	1.55377e+06	-	-
pmn001513	UPLC-MS/MS	321	125	-	-	322.021	C14H10O9	[M-H]-	Digallic Acid	Phenolic acids	Phenolic acids	536-08-3	1	-	14764.9	17930.1	26038.9	654146	977672	1.21744e+06	278979	380992	353806	C01572	-
MWStz108	UPLC-MS/MS	241.098	226.08	-	-	240.09	C14H12N2O2	[M+H]+	1-Ethoxycarbonyl-β-Carboline	Alkaloids	Plumerane	72755-19-2	3	-	163760	152083	163294	34588.3	28131.2	35863.5	94572.7	71717.2	91111.2	-	-
MWStz058	UPLC-MS/MS	257.092	211.087	-	-	256.085	C14H12N2O3	[M+H]+	7-Hydroxy-β-carboline-1-propionic acid	Alkaloids	Plumerane	215934-15-9	3	-	503317	542293	399192	144365	179258	160565	137253	134877	145759	-	-
Lmhn002140	UPLC-MS/MS	325.06	193.05	-	-	326.064	C14H14O9	[M-H]-	Feruloyltartaric acid (Fertaric acid)	Phenolic acids	Phenolic acids	-	2	-	883664	913075	959698	451557	432949	464451	459496	540845	535760	-	-
Lmhp003064	UPLC-MS/MS	245.12	120.085	-	-	244.121	C14H16N2O2	[M+H]+	Cyclo(Pro-Phe)	Amino acids and derivatives	Amino acids and derivatives	3705-26-8	3	-	9	14969.1	13083.8	128223	161764	158395	114748	75721.5	103113	C11847	-
pme3337	UPLC-MS/MS	384.115	252	-	-	383.108	C14H17N5O8	[M+H]+	Succinyladenosine	Nucleotides and derivatives	Nucleotides and derivatives	4542-23-8	1	-	1.4327e+06	1.52729e+06	1.61839e+06	3.1819e+06	3.48252e+06	3.26692e+06	2.19156e+06	2.34829e+06	2.15003e+06	-	-
Lmhp001732	UPLC-MS/MS	263.13	70.066	-	-	262.132	C14H18N2O3	[M+H]+	L-Prolyl-L-Phenylalanine	Amino acids and derivatives	Amino acids and derivatives	13589-02-1	2	-	252199	234974	284425	356838	398629	385391	238565	248943	264205	-	-
Zmdn001564	UPLC-MS/MS	293.115	164.072	-	-	294.122	C14H18N2O5	[M-H]-	γ-Glutamylphenylalanine	Amino acids and derivatives	Amino acids and derivatives	7432-24-8	1	-	407106	464825	424227	241158	217595	253421	259627	264940	257189	-	-
Lmmn002179	UPLC-MS/MS	313.093	107.05	-	-	314.1	C14H18O8	[M-H]-	Methyl salicylate-2-O-glucoside	Phenolic acids	Phenolic acids	10019-60-0	2	-	102032	101607	127764	186805	212328	200744	127029	124801	141990	-	-
Lmtn002565	UPLC-MS/MS	329.11	167.03	-	-	330.095	C14H18O9	[M-H]-	1-O-Vanilloyl-D-Glucose	Phenolic acids	Phenolic acids	-	2	-	3.28265e+06	3.42609e+06	3.62219e+06	1.05863e+06	1.1031e+06	1.18993e+06	1.86156e+06	1.71679e+06	2.06774e+06	C20470	-
Lmmn003663	UPLC-MS/MS	329.088	167.036	-	-	330.095	C14H18O9	[M-H]-	5-Glucosyloxy-2-Hydroxybenzoic acid methyl ester	Phenolic acids	Phenolic acids	-	1	-	3.50093e+06	3.65923e+06	3.1653e+06	1.16283e+06	1.29792e+06	1.10844e+06	1.95665e+06	1.84485e+06	1.97466e+06	-	-
pmb0801	UPLC-MS/MS	346.113	184.1	-	-	345.106	C14H19NO9	[M+H]+	4-Pyridoxic acid-O-glucoside	Others	Vitamin	-	2	-	131060	114272	122338	86202	79213.8	93503.7	62488.8	68403.7	71341	-	-
Lmhp002001	UPLC-MS/MS	265.15	72.0813	-	-	264.147	C14H20N2O3	[M+H]+	L-Valyl-L-Phenylalanine	Amino acids and derivatives	Amino acids and derivatives	3918-92-1	2	-	691350	764314	683050	1.24289e+06	1.26289e+06	1.4463e+06	669844	650596	694356	-	-
pme1286	UPLC-MS/MS	385.129	250	-	-	384.122	C14H20N6O5S	[M+H]+	S-(5'-Adenosy)-L-homocysteine	Amino acids and derivatives	Amino acids and derivatives	979-92-0	3	-	255323	248804	241179	129268	158409	121549	160543	146471	153832	C00021	ko00270,ko01100,ko01230,ko01240
pma1840	UPLC-MS/MS	250.144	147	-	-	250.144	C14H20NO3+	[M]+	4-Coumaroylcholine	Alkaloids	Phenolamine	-	3	-	77856.7	80386.2	68652	43826.1	34810.2	36146	36086.6	39674.1	46107.2	-	-
Hmtn001120	UPLC-MS/MS	315.109	153.056	-	-	316.116	C14H20O8	[M-H]-	5-(2-Hydroxyethyl)-2-O-glucosylphenol	Phenolic acids	Phenolic acids	-	2	-	209919	254595	223025	265740	258398	237364	218962	229846	248153	-	-
Jmwn002117	UPLC-MS/MS	331.103	153.02	-	-	332.111	C14H20O9	[M-H]-	2-(3,4-dihydroxyphenyl)ethanediol 1-O-β-D-glucopyranoside	Phenolic acids	Phenolic acids	-	2	-	190879	219789	213469	492283	436738	473741	313242	346083	315060	-	-
Wmyn000217	UPLC-MS/MS	331.103	169.014	-	-	332.111	C14H20O9	[M-H]-	2,6-dimethoxy-hydroquinone-4-O-β-D-glucopyranoside	Phenolic acids	Phenolic acids	-	2	-	7.39624e+06	9.02494e+06	7.07626e+06	1.77818e+07	1.76963e+07	1.45083e+07	1.48177e+07	1.365e+07	1.51043e+07	-	-
Lmmn001294	UPLC-MS/MS	331.103	153.02	-	-	332.111	C14H20O9	[M-H]-	Koaburaside	Phenolic acids	Phenolic acids	41653-73-0	2	-	196678	204065	222202	464713	449768	453489	281538	295848	321126	-	-
pmb0789	UPLC-MS/MS	332.134	152.072	-	-	331.127	C14H21NO8	[M+H]+	Pyridoxine-5'-O-glucoside	Others	Vitamin	-	3	-	194064	277549	190681	152104	145544	166069	141416	136995	168507	C03996	-
Zmfn000481	UPLC-MS/MS	535.037	323.026	-	-	536.044	C14H22N2O16P2	[M-H]-	Uridine-5'-Diphosphate-D-Xylose	Nucleotides and derivatives	Nucleotides and derivatives	3616-06-6	3	-	1.24098e+06	1.33853e+06	1.2113e+06	91698.5	75746.4	103230	488172	461754	480303	C00190	ko00520,ko00908,ko01100
Lmbn013410	UPLC-MS/MS	205.16	189.127	-	-	206.167	C14H22O	[M-H]-	2,4-Di-Tert-Butylphenol*	Phenolic acids	Phenolic acids	96-76-4	2	-	244035	667925	273466	225212	167215	210891	323500	307362	297998	-	-
Lmln010063	UPLC-MS/MS	205.158	189.129	-	-	206.167	C14H22O	[M-H]-	2,6-Di-tert-butylphenol*	Phenolic acids	Phenolic acids	128-39-2	2	-	258275	661262	257564	215466	172053	206437	320027	304468	287383	-	-
MWSslk133	UPLC-MS/MS	257.177	195.178	-	-	258.183	C14H26O4	[M-H]-	1,14-Tetradecanedioic Acid	Lipids	Free fatty acids	821-38-5	3	-	30461	32292	31783.9	50468.1	49844	51347.3	55584.4	57364.3	53484.3	-	-
MWSHY0013	UPLC-MS/MS	255.065	181.064	-	-	254.058	C15H10O4	[M+H]+	3,4'-Dihydroxyflavone	Flavonoids	Flavones	14919-49-4	2	-	9	9	9	59707.9	75912.7	70510.8	33575	35370.2	36045.8	-	-
MWSslk183	UPLC-MS/MS	255.065	181.066	-	-	254.058	C15H10O4	[M+H]+	7,8-Dihydroxy-4-phenylcoumarin	Lignans and Coumarins	Coumarins	842-01-3	3	-	12840.3	16093	27064.4	78522.6	76764.9	72571	31668.1	31855.1	36893.3	-	-
mws0040	UPLC-MS/MS	255.065	153	-	-	254.058	C15H10O4	[M+H]+	Chrysin	Flavonoids	Flavones	480-40-0	1	-	1.00086e+06	750117	882663	2.87563e+06	2.72434e+06	2.68003e+06	1.49094e+06	1.27001e+06	1.25142e+06	C10028	ko00941
pmp000344	UPLC-MS/MS	271.06	243.064	-	-	270.053	C15H10O5	[M+H]+	3',4',7-Trihydroxyflavone	Flavonoids	Flavones	2150-11-0	1	-	86654	73523.2	85009.4	21370.5	16222.7	21077.7	43051.7	34602.5	36624.6	-	-
Lmyn006227	UPLC-MS/MS	269.046	151.005	-	-	270.053	C15H10O5	[M-H]-	Galangin (3,5,7-Trihydroxyflavone)	Flavonoids	Flavones	548-83-4	1	-	2.71683e+06	2.04324e+06	2.74393e+06	448892	420732	422061	1.40276e+06	1.28938e+06	1.24511e+06	C10044	ko00941
pmp000571	UPLC-MS/MS	271.06	153.01	-	-	270.053	C15H10O5	[M+H]+	Apigenin; 4',5,7-Trihydroxyflavone	Flavonoids	Flavones	520-36-5	1	-	1.00045e+06	765242	939608	195782	186790	177020	427522	413716	349104	C01477	ko00941,ko00943,ko00944,ko01100,ko01110
pme0088	UPLC-MS/MS	285.041	151	-	-	286.048	C15H10O6	[M-H]-	Luteolin (5,7,3',4'-Tetrahydroxyflavone)	Flavonoids	Flavones	491-70-3	2	-	81279.8	53155.8	84919.5	1.40448e+06	1.32394e+06	1.29054e+06	645403	604240	686250	C01514	ko00941,ko00944,ko01100,ko01110
MWSHY0051	UPLC-MS/MS	287.055	153.018	-	-	286.048	C15H10O6	[M+H]+	Kaempferol (3,5,7,4'-Tetrahydroxyflavone)	Flavonoids	Flavonols	520-18-3	2	-	316784	232986	288449	459060	421745	407789	294974	268105	284084	C05903	ko00941,ko00944,ko01100,ko01110
Hmyp002315	UPLC-MS/MS	303.04	257.045	-	-	302.042	C15H10O7	[M+H]+	3,5,7,4'-Tetrahydroxy-Coumaronochromone	Others	Chromone	-	1	-	2.40545e+06	2.39007e+06	2.61258e+06	3.9011e+06	3.91765e+06	4.03205e+06	3.0866e+06	2.86558e+06	3.30109e+06	-	-
Zmpp002571	UPLC-MS/MS	303.052	257.046	-	-	302.043	C15H10O7	[M+H]+	Robinetin	Flavonoids	Flavonols	490-31-3	2	-	9.59427e+06	8.38812e+06	7.17642e+06	5.00261e+06	5.93689e+06	5.26345e+06	8.82872e+06	9.94879e+06	9.95072e+06	C10177	-
pme2954	UPLC-MS/MS	303.05	137.022	-	-	302.043	C15H10O7	[M+H]+	Quercetin	Flavonoids	Flavonols	117-39-5	2	-	1.40846e+06	821535	1.30408e+06	318950	237562	272384	414808	432650	457026	C00389	ko00941,ko00944,ko01100,ko01110
MWSHY0106	UPLC-MS/MS	319.045	273.039	-	-	318.038	C15H10O8	[M+H]+	Myricetin	Flavonoids	Flavonols	529-44-2	3	-	611133	434528	751031	177961	171656	157619	334791	357149	388558	C10107	ko00941,ko00944,ko01110
MWSHY0193	UPLC-MS/MS	225.091	131.052	-	-	224.084	C15H12O2	[M+H]+	4'-Hydroxychalcone	Flavonoids	Chalcones	2657-25-2	3	-	64273.1	54465	52911.4	42986	34511.5	34244.9	37468	39215.9	34024.4	C14232	-
MWSslk101	UPLC-MS/MS	225.092	147.046	-	-	224.084	C15H12O2	[M+H]+	4-Hydroxychalcone	Flavonoids	Chalcones	20426-12-4	3	-	85473	65226.5	71712.1	58339.5	57937.5	62934.7	48938.9	47000.6	47993.7	C14231	-
MWSHY0124	UPLC-MS/MS	257.081	153.018	-	-	256.074	C15H12O4	[M+H]+	Pinocembrin (Dihydrochrysin)	Flavonoids	Flavanones	480-39-7	1	-	420393	337698	340795	1.62683e+06	1.48058e+06	1.4342e+06	867373	813478	723785	C09827	ko00941
mws0914	UPLC-MS/MS	271.061	151.003	-	-	272.068	C15H12O5	[M-H]-	3,5,7-Trihydroxyflavanone (Pinobanksin)	Flavonoids	Flavanonols	548-82-3	1	-	1.05099e+06	1.01761e+06	955962	1.09872e+07	1.07733e+07	1.09482e+07	7.7572e+06	6.14853e+06	5.79393e+06	C09826	ko00941
pme0376	UPLC-MS/MS	271.061	151	-	-	272.068	C15H12O5	[M-H]-	Naringenin (5,7,4'-Trihydroxyflavanone)	Flavonoids	Flavanones	480-41-1	1	-	1.00214e+06	991084	946370	1.11772e+07	1.07933e+07	1.13834e+07	7.45142e+06	5.86721e+06	5.85253e+06	C00509	ko00941,ko00943,ko01100,ko01110
pme2960	UPLC-MS/MS	273.076	153	-	-	272.068	C15H12O5	[M+H]+	Naringenin chalcone; 2',4,4',6'-Tetrahydroxychalcone	Flavonoids	Chalcones	73692-50-9	1	-	59184.2	56449.9	78391.8	2.36757e+06	2.33262e+06	2.26997e+06	1.01981e+06	790924	904356	C06561	ko00941,ko01100,ko01110
pme3475	UPLC-MS/MS	273.076	153	-	-	272.068	C15H12O5	[M+H]+	Butin; 7,3',4'-Trihydroxyflavanone	Flavonoids	Flavanones	492-14-8	3	-	65510.3	48403.2	55748.1	2.42718e+06	2.22964e+06	2.32668e+06	1.04358e+06	841103	836765	C09614	ko00941
Jmgn005927	UPLC-MS/MS	287.055	125.03	-	-	288.063	C15H12O6	[M-H]-	2-hydroxynaringenin	Flavonoids	Flavanones	-	2	-	893927	862578	888286	2.34369e+06	2.3316e+06	2.48715e+06	1.57565e+06	1.43301e+06	1.55112e+06	-	-
Zmpn002440	UPLC-MS/MS	287.058	135.046	-	-	288.063	C15H12O6	[M-H]-	3,4,2',4',6'-Pentahydroxychalcone	Flavonoids	Chalcones	73692-51-0	2	-	228866	227061	224335	1.18766e+06	1.28015e+06	1.3222e+06	661955	647114	679576	C15525	ko00941,ko01100
mws0064	UPLC-MS/MS	287.056	135	-	-	288.063	C15H12O6	[M-H]-	Eriodictyol (5,7,3',4'-Tetrahydroxyflavanone)	Flavonoids	Flavanones	552-58-9	3	-	184008	167632	171652	1.02401e+06	983890	1.04766e+06	501271	498858	570784	C05631	ko00941,ko01100,ko01110
MWSHY0163	UPLC-MS/MS	289.071	215.071	-	-	288.063	C15H12O6	[M+H]+	Aromadendrin (Dihydrokaempferol)	Flavonoids	Flavanonols	480-20-6	3	-	147249	127937	127889	388822	334897	325152	230325	272768	226297	C00974	ko00941,ko01100,ko01110
Hmqn003268	UPLC-MS/MS	303.052	151.03	-	-	304.059	C15H12O7	[M-H]-	5,7,3',4',5'-Pentahydroxydihydroflavone	Flavonoids	Flavanones	-	2	-	1.64906e+06	1.71492e+06	1.81538e+06	276361	296445	314155	844879	870264	782415	-	-
pmn001519	UPLC-MS/MS	335.041	124	-	-	336.048	C15H12O9	[M-H]-	Galloyl Methyl gallate	Phenolic acids	Phenolic acids	-	3	-	9	9	9	202396	192147	139290	95598	98126.9	99737.1	-	-
pme3285	UPLC-MS/MS	275.091	139	-	-	274.084	C15H14O5	[M+H]+	Afzelechin (3,5,7,4'-Tetrahydroxyflavan)	Flavonoids	Flavanols	2545-00-8	3	-	81417.3	72225.8	71496.6	22524.6	7975.99	15699.9	51158.3	64100	72454	C09320	ko00941,ko01110
pme1201	UPLC-MS/MS	273.077	167	-	-	274.084	C15H14O5	[M-H]-	Phloretin	Flavonoids	Chalcones	60-82-2	3	-	112385	94969.4	107367	25520.8	27697.1	24583.7	58570.8	51095.9	57776.4	C00774	ko00941,ko01110
Lmhn004030	UPLC-MS/MS	289.072	151.04	-	-	290.079	C15H14O6	[M-H]-	5,7,3',4',5'-Pentahydroxyflavan (Tricetiflavan)	Flavonoids	Flavanols	-	2	-	1.26989e+06	1.36276e+06	1.42204e+06	317527	293071	276374	854116	726895	769647	-	-
pme0460	UPLC-MS/MS	291.086	139.036	-	-	290.079	C15H14O6	[M+H]+	Epicatechin*	Flavonoids	Flavanols	490-46-0	1	-	1.14029e+07	9.60891e+06	9.81292e+06	3.95875e+06	3.83892e+06	3.9292e+06	9.075e+06	1.06044e+07	9.94098e+06	C09727	ko00941,ko01100,ko01110
MWSHY0065	UPLC-MS/MS	291.086	139.038	-	-	290.079	C15H14O6	[M+H]+	Catechin*	Flavonoids	Flavanols	154-23-4	1	-	2.88699e+07	2.95587e+07	3.00121e+07	4.76298e+06	4.54792e+06	4.93112e+06	1.57138e+07	1.53122e+07	1.6359e+07	C06562	ko00941,ko01110
MWSHY0098	UPLC-MS/MS	307.081	139.039	-	-	306.074	C15H14O7	[M+H]+	Epigallocatechin	Flavonoids	Flavanols	970-74-1	1	-	2.84417e+07	2.97231e+07	3.02133e+07	5.87292e+06	5.67749e+06	5.64848e+06	1.51454e+07	1.68843e+07	1.54275e+07	C12136	ko00941,ko01110
mws0049	UPLC-MS/MS	307.081	139.039	-	-	306.074	C15H14O7	[M+H]+	Gallocatechin	Flavonoids	Flavanols	970-73-0	1	-	3.29951e+07	3.30559e+07	3.4894e+07	3.49138e+06	3.34238e+06	3.39702e+06	1.65608e+07	1.73029e+07	1.70225e+07	C12127	ko00941,ko01110
Lmlp002765	UPLC-MS/MS	229.123	201.128	-	-	228.115	C15H16O2	[M+H]+	Stilbostemin B	Phenolic acids	Phenolic acids	162411-67-8	2	-	49891.6	54756	38334.4	142283	118536	141125	62941.6	54518.8	70021.5	-	-
pmb2601	UPLC-MS/MS	307.1	161.1	-	-	308.09	C15H16O7	[M-H]-	7-Hydroxycoumarin-O-rhamnoside	Lignans and Coumarins	Coumarins	-	3	-	64678.4	64007.9	60484.3	10471.5	28354.7	14179.8	21469.8	27813.4	29823.6	-	-
Zmpn002553	UPLC-MS/MS	339.074	177.019	-	-	340.079	C15H16O9	[M-H]-	Cichoriin	Lignans and Coumarins	Coumarins	531-58-8	1	-	410539	478194	526476	251902	290614	254025	333058	343406	347749	C09206	-
mws1015	UPLC-MS/MS	339.072	177.019	-	-	340.079	C15H16O9	[M-H]-	Esculin (6,7-Dihydroxycoumarin-6-O-glucoside)	Lignans and Coumarins	Coumarins	531-75-9	1	-	448317	461396	544299	275974	281679	278493	351760	331387	343100	C09264	-
Lmbn001162	UPLC-MS/MS	339.074	177.023	-	-	340.079	C15H16O9	[M-H]-	Esculetin-7-O-glucoside	Lignans and Coumarins	Coumarins	-	1	-	505182	490650	542696	309217	309628	302506	344092	365431	380417	-	-
Cmyn001328	UPLC-MS/MS	339.069	177.018	-	-	340.079	C15H16O9	[M-H]-	Daphnin	Lignans and Coumarins	Coumarins	486-55-5	1	-	519554	482751	533024	293090	290936	268379	365303	392404	380057	C01421	-
Jmwn002494	UPLC-MS/MS	325.092	119.05	-	-	326.1	C15H18O8	[M-H]-	(2E)-3-[4-(β-D-glucopyranoside)-phenylacrylic]-acid	Phenolic acids	Phenolic acids	-	1	-	2.2926e+06	2.53636e+06	2.32149e+06	992195	1.03928e+06	943789	1.54625e+06	1.4886e+06	1.6058e+06	-	-
pmn001419	UPLC-MS/MS	325.093	163.04	-	-	326.1	C15H18O8	[M-H]-	1-O-p-Coumaroyl-β-D-glucose*	Phenolic acids	Phenolic acids	7139-64-2	1	-	2.96383e+07	2.80521e+07	3.16151e+07	1.47092e+07	1.41175e+07	1.40077e+07	1.88728e+07	2.19813e+07	1.92516e+07	C16827	-
Hmhn003067	UPLC-MS/MS	325.093	119.05	-	-	326.1	C15H18O8	[M-H]-	Phenylpropionic acid-O-β-D-glucopyranoside	Phenolic acids	Phenolic acids	-	1	-	1.15362e+06	1.23004e+06	1.18691e+06	456034	524376	490204	801221	871814	926780	-	-
Zmhn002301	UPLC-MS/MS	325.093	163.039	-	-	326.1	C15H18O8	[M-H]-	p-Coumaric acid-4-O-glucoside*	Phenolic acids	Phenolic acids	117405-48-8	1	-	2.96383e+07	2.80521e+07	3.16151e+07	1.47092e+07	1.41175e+07	1.40077e+07	1.88728e+07	2.19813e+07	1.92516e+07	C06739	-
pmn001420	UPLC-MS/MS	341.088	179.036	-	-	342.095	C15H18O9	[M-H]-	1-O-Caffeoyl-β-D-glucose*	Phenolic acids	Phenolic acids	14364-08-0	1	-	2.91912e+06	3.09856e+06	3.1994e+06	3.46591e+06	3.31959e+06	2.70907e+06	2.54874e+06	2.74351e+06	2.58462e+06	C10433	-
Zmhn001793	UPLC-MS/MS	341.089	179.034	-	-	342.096	C15H18O9	[M-H]-	6-O-Caffeoyl-D-glucose*	Phenolic acids	Phenolic acids	-	1	-	2.01967e+06	2.08261e+06	2.16389e+06	2.38094e+06	2.16089e+06	2.21039e+06	1.83055e+06	1.88529e+06	1.74756e+06	-	-
Lhhp120808	UPLC-MS/MS	265.144	191.07	-	-	264.136	C15H20O4	[M+H]+	Illicinone F	Lignans and Coumarins	Coumarins	-	2	-	150264	153170	137032	237010	264446	254707	167259	133141	141612	-	-
Lmtn002233	UPLC-MS/MS	327.11	165.05	-	-	328.116	C15H20O8	[M-H]-	Androsin	Phenolic acids	Phenolic acids	531-28-2	2	-	1.02677e+06	1.0302e+06	1.12251e+06	935996	852280	910040	923711	970549	887574	-	-
Lmmn000774	UPLC-MS/MS	343.103	181.051	-	-	344.111	C15H20O9	[M-H]-	Dihydrocaffeoylglucose	Phenolic acids	Phenolic acids	-	3	-	159038	156669	194008	261406	252305	235540	203368	193730	186783	-	-
Smcp000882	UPLC-MS/MS	328.13	310.12	-	-	327.132	C15H21NO7	[M+H]+	N-benzoyl-2-aminoethyl-β-D-glucopyranoside	Alkaloids	Alkaloids	-	1	-	1.0881e+07	1.08032e+07	1.12361e+07	1.19852e+07	1.28219e+07	1.29353e+07	1.02082e+07	1.01725e+07	9.06561e+06	-	-
mws5035	UPLC-MS/MS	279.17	120.085	-	-	278.163	C15H22N2O3	[M+H]+	L-Leucyl-L-phenylalanine	Amino acids and derivatives	Amino acids and derivatives	56217-82-4	2	-	210244	196020	183377	846924	892204	841714	432485	387917	356339	-	-
pmb0496	UPLC-MS/MS	307.176	177.055	-	-	306.169	C15H22N4O3	[M+H]+	N-Feruloylagmatine	Alkaloids	Phenolamine	-	3	-	1.22994e+06	1.64122e+06	1.51614e+06	248761	225536	265721	750960	819605	808492	C18325	ko00330,ko01100
pme2735	UPLC-MS/MS	399.2	250	-	-	398.137	C15H22N6O5S	[M+H]+	S-(5'-Adenosyl)-L-methionine	Amino acids and derivatives	Amino acids and derivatives	29908-03-0	3	-	107794	55206.9	112718	7209.35	8933.4	5411.61	47867	39629.2	42847.5	C00019	ko00261,ko00270,ko00330,ko00908,ko01100,ko01110,ko01230,ko01240,ko04122
pmb2922	UPLC-MS/MS	565.048	323.029	-	-	566.055	C15H24N2O17P2	[M-H]-	Uridine 5'-diphospho-D-glucose	Nucleotides and derivatives	Nucleotides and derivatives	133-89-1	2	-	2.76455e+06	3.07095e+06	3.09732e+06	338934	357240	351861	1.32604e+06	1.01863e+06	1.31935e+06	C00029	ko00040,ko00052,ko00053,ko00240,ko00500,ko00520,ko00524,ko00561,ko00908,ko01100,ko01110,ko01240
MWS0552	UPLC-MS/MS	239.202	223.026	-	-	240.209	C15H28O2	[M-H]-	Cis-10-Pentadecenoic Acid(C15: 1)	Lipids	Free fatty acids	84743-29-3	2	-	771948	535335	739607	639899	335343	679431	1.00742e+06	1.25992e+06	1.02553e+06	-	-
MWS2430	UPLC-MS/MS	241.218	241.211	-	-	242.225	C15H30O2	[M-H]-	13-methylmyristic acid	Lipids	Free fatty acids	2485-71-4	2	-	69876.1	81693.8	62890.7	372332	293795	338369	184245	157272	175850	-	-
mws0359	UPLC-MS/MS	241.217	241.218	-	-	242.225	C15H30O2	[M-H]-	Pentadecanoic Acid	Lipids	Free fatty acids	1002-84-2	2	-	242912	269217	211719	746992	721162	764546	440044	377664	401459	C16537	-
MWSHY0123	UPLC-MS/MS	285.076	270.062	-	-	284.068	C16H12O5	[M+H]+	Wogonin (5,7-Dihydroxy-8-Methoxyflavone)	Flavonoids	Flavones	632-85-9	2	-	64120.5	44759.4	49801.7	31951	31701.1	30469.9	32303	34504.1	31737.9	C10197	-
mws0051	UPLC-MS/MS	285.076	270	-	-	284.068	C16H12O5	[M+H]+	Acacetin	Flavonoids	Flavones	480-44-4	3	-	96067.2	52478.1	76595.8	50490.7	42241.7	46873.5	52672.2	45381.8	45032.8	C01470	ko00944
mws0129	UPLC-MS/MS	285.076	270	-	-	284.068	C16H12O5	[M+H]+	Genkwanin (Apigenin 7-methyl ether)	Flavonoids	Flavones	437-64-9	2	-	49579.5	28966	30401.1	18228.3	19670.2	14752	24742.2	19587.8	22037.8	C10046	-
Zmhp003514	UPLC-MS/MS	301.072	286.054	-	-	300.063	C16H12O6	[M+H]+	6,7,8-Tetrahydroxy-5-methoxyflavone	Flavonoids	Flavones	-	3	-	130679	99370.9	110350	541098	509552	485176	195121	195410	227945	-	-
pmp000001	UPLC-MS/MS	301.071	286.05	-	-	300.063	C16H12O6	[M+H]+	Hispidulin (5,7,4'-Trihydroxy-6-methoxyflavone)	Flavonoids	Flavones	1447-88-7	1	-	304175	230336	284624	2.08599e+07	2.18284e+07	1.9375e+07	9.26347e+06	8.97556e+06	8.8552e+06	C10058	-
pmp001127	UPLC-MS/MS	301.071	286.08	-	-	300.063	C16H12O6	[M+H]+	Chrysoeriol; 5,7,4'-Trihydroxy-3'-Methoxyflavone	Flavonoids	Flavones	491-71-4	2	-	127850	101122	105690	875971	999261	900116	429762	361799	462081	C04293	ko00944
Lmcp004693	UPLC-MS/MS	301.071	258.048	-	-	300.063	C16H12O6	[M+H]+	Kaempferide (3,5,7-Trihydroxy-4'-methoxyflavone)	Flavonoids	Flavonols	491-54-3	3	-	2.25453e+06	2.26601e+06	2.41685e+06	3.6603e+06	3.79622e+06	3.78878e+06	3.55402e+06	3.67115e+06	3.40805e+06	C10098	ko00944
Lmjp004941	UPLC-MS/MS	301.071	286.047	-	-	300.063	C16H12O6	[M+H]+	3,5,4'-Trihydroxy-7-methoxyflavone (Rhamnocitrin)	Flavonoids	Flavonols	569-92-6	1	-	214102	169911	193581	1.4046e+07	1.52737e+07	1.29827e+07	6.84907e+06	5.44064e+06	5.02378e+06	C17059	-
mws0058	UPLC-MS/MS	299.056	284	-	-	300.063	C16H12O6	[M-H]-	Diosmetin (5,7,3'-Trihydroxy-4'-methoxyflavone)	Flavonoids	Flavones	520-34-3	1	-	162198	119678	154065	1.34549e+07	1.36145e+07	1.37577e+07	6.80428e+06	6.28585e+06	6.53134e+06	C10038	-
Lmmn004912	UPLC-MS/MS	315.051	271.019	-	-	316.058	C16H12O7	[M-H]-	3-O-Methylquercetin	Flavonoids	Flavonols	1486-70-0	2	-	20564.6	12298.1	39244.8	55854.5	65456.2	58102.4	37186.9	39013.4	29932	C04443	ko00944
mws0988	UPLC-MS/MS	315.051	165	-	-	316.058	C16H12O7	[M-H]-	Rhamnetin; 3,5,3',4'-Tetrahydroxy-7-Methoxyflavone	Flavonoids	Flavonols	90-19-7	3	-	21693.9	14707	20785.1	20684.5	21157.4	24484.2	10856.3	17133.7	21148.8	C10176	-
mws0066	UPLC-MS/MS	315.051	151	-	-	316.058	C16H12O7	[M-H]-	Isorhamnetin; 3'-Methoxy-3,4',5,7-Tetrahydroxyflavone	Flavonoids	Flavonols	480-19-3	3	-	24147.4	26007.6	34715.4	18722.7	37022.6	34295.1	35753.7	32957.5	35694.9	C10084	-
pmp000003	UPLC-MS/MS	317.066	302.04	-	-	316.058	C16H12O7	[M+H]+	Nepetin (5,7,3',4'-Tetrahydroxy-6-methoxyflavone)	Flavonoids	Flavones	520-11-6	2	-	55227.7	39624.2	40424.6	2.86672e+06	2.5681e+06	2.59898e+06	1.36347e+06	1.18746e+06	1.28823e+06	-	-
mws1003	UPLC-MS/MS	331.046	151	-	-	332.053	C16H12O8	[M-H]-	Laricitrin	Flavonoids	Flavonols	53472-37-0	2	-	28693.7	26594.3	30362.8	20956.2	18947.4	17379.4	25744.8	25921	31106.5	C12633	ko00944
mws1175	UPLC-MS/MS	271.096	167.04	-	-	270.089	C16H14O4	[M+H]+	Pinostrobin	Flavonoids	Flavanones	480-37-5	3	-	87355.4	79043.9	80403.4	240937	258830	243090	144198	136355	127079	C16419	ko00941
Lmmp005125	UPLC-MS/MS	271.096	167.034	-	-	270.089	C16H14O4	[M+H]+	Pinostrobin Chalcone	Flavonoids	Chalcones	18956-15-5	2	-	30732.9	26224.6	37428	293949	272958	234994	114148	105945	101352	-	-
MWSHY0089	UPLC-MS/MS	287.091	167.035	-	-	286.084	C16H14O5	[M+H]+	5,4'-Dihydroxy-7-methoxyflavanone (Sakuranetin)	Flavonoids	Flavanones	2957-21-3	2	-	47403.1	33994.5	26223.7	120941	117884	114596	70059.9	54134.4	67735.5	C09833	ko00941,ko01110
Cmsp008121	UPLC-MS/MS	287.092	167.034	-	-	286.084	C16H14O5	[M+H]+	7-O-Methylnaringenin	Flavonoids	Flavanones	-	2	-	53588	36508.3	23946.1	118893	115974	134009	66308.9	57608.1	57027.4	-	-
Cmsp004086	UPLC-MS/MS	303.087	229.083	-	-	302.079	C16H14O6	[M+H]+	Dihydrokaempferide	Flavonoids	Flavanonols	137225-59-3	2	-	1.76056e+06	1.84476e+06	1.68855e+06	1.80434e+06	2.17658e+06	2.21224e+06	1.59346e+06	1.72961e+06	1.73376e+06	-	-
Hmln002806	UPLC-MS/MS	335.077	179.03	-	-	336.085	C16H16O8	[M-H]-	5-O-Caffeoylshikimic acid	Phenolic acids	Phenolic acids	180981-12-8	3	-	41028.2	43899	60848.8	55827.7	67096.8	76741.1	62044.1	58533.2	51377.7	C10434	ko00940,ko00941,ko00945,ko01100,ko01110
MWSmce025	UPLC-MS/MS	369.086	207.032	-	-	370.09	C16H18O10	[M-H]-	Fraxetin-8-O-glucoside (Fraxin)	Lignans and Coumarins	Coumarins	524-30-1	1	-	9.6267e+06	9.70768e+06	1.08341e+07	5.02435e+06	4.87482e+06	4.7171e+06	5.99178e+06	6.42594e+06	6.20172e+06	C09266	-
pmn001421	UPLC-MS/MS	337.093	191.05	-	-	338.1	C16H18O8	[M-H]-	3-O-p-Coumaroylquinic acid*	Phenolic acids	Phenolic acids	87099-71-6	2	-	1.21851e+06	1.28453e+06	1.30287e+06	547404	499840	496075	717945	754227	750844	-	-
pmb3074	UPLC-MS/MS	337.093	191.05	-	-	338.1	C16H18O8	[M-H]-	5-O-p-Coumaroylquinic acid*	Phenolic acids	Phenolic acids	1899-30-5	2	-	819534	924958	967550	373339	390365	402123	530970	500571	510245	C12208	ko00940,ko00941,ko00945,ko01110
mws0748	UPLC-MS/MS	353.088	191.055	-	-	354.095	C16H18O9	[M-H]-	1-Caffeoylquinic acid	Phenolic acids	Phenolic acids	1241-87-8	3	-	159150	184398	165833	909392	960017	969631	448033	459811	498988	-	-
MWSmce024	UPLC-MS/MS	355.096	193.047	-	-	354.095	C16H18O9	[M+H]+	Scopoletin-7-O-glucoside (Scopolin)	Lignans and Coumarins	Coumarins	531-44-2	1	-	1.27852e+07	1.31787e+07	1.24051e+07	7.41409e+06	7.40526e+06	7.41667e+06	9.68173e+06	8.63252e+06	9.85493e+06	C01527	ko00940,ko01110
mws0178	UPLC-MS/MS	353.088	191.055	-	-	354.095	C16H18O9	[M-H]-	Chlorogenic acid (3-O-Caffeoylquinic acid)	Phenolic acids	Phenolic acids	327-97-9	2	-	384416	427215	465934	154901	158060	185184	201002	187268	230269	C00852	ko00940,ko00941,ko00945,ko01110
pme1816	UPLC-MS/MS	353.088	191	-	-	354.095	C16H18O9	[M-H]-	Neochlorogenic acid (5-O-Caffeoylquinic acid)	Phenolic acids	Phenolic acids	906-33-2	2	-	9	9	9	193904	197179	218289	116834	109766	104240	C17147	-
mws2108	UPLC-MS/MS	353.088	191.05	-	-	354.095	C16H18O9	[M-H]-	Cryptochlorogenic acid (4-O-Caffeoylquinic acid)	Phenolic acids	Phenolic acids	905-99-7	3	-	174913	198030	200781	79894.1	74959.8	87238.1	93656.6	83236.2	109238	-	-
Zmhn002422	UPLC-MS/MS	355.103	193.052	-	-	356.11	C16H20O9	[M-H]-	1-O-Feruloyl-β-D-glucose	Phenolic acids	Phenolic acids	7196-71-6	2	-	945110	857471	948792	921716	903089	980931	828779	817752	946492	C17759	-
Hmmn002544	UPLC-MS/MS	355.104	193.05	-	-	356.111	C16H20O9	[M-H]-	Ferulic acid-4-O-glucoside	Phenolic acids	Phenolic acids	117405-51-3	2	-	66696.3	74690.3	81077.3	74319.9	62387.4	84253.2	63184.2	74472.7	73433.4	-	-
Lmdn001501	UPLC-MS/MS	373.114	123.047	-	-	374.121	C16H22O10	[M-H]-	Gardoside	Terpenoids	Monoterpenoids	54835-76-6	2	-	24019.3	62574.6	48140.2	63619.4	49045.9	51506.3	31116.7	29877.5	43746.6	C16963	-
Lhhp120812	UPLC-MS/MS	279.158	149.023	-	-	278.152	C16H22O4	[M+H]+	Methylillicinone F	Lignans and Coumarins	Coumarins	-	1	-	2.43194e+07	2.45477e+07	2.42179e+07	2.18703e+07	2.16003e+07	2.30391e+07	2.26227e+07	2.21147e+07	2.37144e+07	-	-
MWSmce341	UPLC-MS/MS	279.159	149.033	-	-	278.152	C16H22O4	[M+H]+	Butyl isobutyl phthalate	Phenolic acids	Phenolic acids	17851-53-5	3	-	9.56162e+06	9.63407e+06	9.16632e+06	8.6431e+06	8.60087e+06	7.60786e+06	9.28448e+06	8.35186e+06	8.56153e+06	-	-
mws0906	UPLC-MS/MS	341.124	179	-	-	342.132	C16H22O8	[M-H]-	Coniferin	Phenolic acids	Phenolic acids	531-29-3	2	-	2.67017e+06	2.73659e+06	3.04079e+06	3.10811e+06	3.03214e+06	3.15878e+06	2.64853e+06	2.48166e+06	2.47178e+06	C00761	ko00940
pmb0964	UPLC-MS/MS	366.2	204.1	-	-	365.17	C16H23N5O5	[M+H]+	Isopentenyladenine-7-N-glucoside	Nucleotides and derivatives	Nucleotides and derivatives	-	3	-	54125.2	57986.8	45275.2	100662	113792	97932.2	100925	70509.4	78077.2	-	-
Hmmn003964	UPLC-MS/MS	359.135	197.08	-	-	360.142	C16H24O9	[M-H]-	7-Deoxyloganic acid	Terpenoids	Monoterpenoids	22487-36-1	2	-	4718.77	16313.9	14149.2	23212	30705.4	35837.8	15092.7	31144.1	29264.9	C11636	ko00902,ko01110
pmb0464	UPLC-MS/MS	458.1	116.3	-	-	457.143	C16H27NO14	[M+H]+	L-Aspartic acid-O-diglucoside	Amino acids and derivatives	Amino acids and derivatives	-	3	-	1.54023e+06	1.65083e+06	1.67407e+06	8.78183e+06	6.48601e+06	6.85365e+06	5.79921e+06	4.72215e+06	5.3813e+06	-	-
Lmcn009122	UPLC-MS/MS	253.217	235.209	-	-	254.225	C16H30O2	[M-H]-	(7Z)-Hexadecenoic acid	Lipids	Free fatty acids	2416-19-5	1	-	9	9	9	14914.4	22925	19485.7	11638.7	8623.7	10137	-	-
mws0361	UPLC-MS/MS	253.217	235.19	-	-	254.225	C16H30O2	[M-H]-	Palmitoleic Acid	Lipids	Free fatty acids	373-49-9	3	-	29378.5	27129.9	21272.6	60478	56670.1	58060.4	52407.5	42895.9	42724.4	C08362	ko00061
MWSslk132	UPLC-MS/MS	285.208	223.211	-	-	286.214	C16H30O4	[M-H]-	Hexadecanedioic acid	Lipids	Free fatty acids	505-54-4	2	-	735009	739553	731985	3.9484e+06	4.20355e+06	4.158e+06	1.66107e+06	1.71936e+06	1.67818e+06	C19615	ko00073,ko01100
pme2827	UPLC-MS/MS	239	223	-	-	240.245	C16H32O	[M-H]-	Palmitaldehyde	Lipids	Free fatty acids	629-80-1	3	-	1.63064e+06	1.80921e+06	1.29121e+06	1.14077e+06	1.08763e+06	1.35482e+06	1.35656e+07	1.53404e+07	1.68894e+07	C00517	ko00071
Lmmn003323	UPLC-MS/MS	271.228	225.22	-	-	272.235	C16H32O3	[M-H]-	2-Hydroxyhexadecanoic acid	Organic acids	Organic acids	764-67-0	2	-	7.47136e+06	8.55962e+06	7.44553e+06	1.49694e+07	1.5929e+07	1.57408e+07	8.16493e+06	9.294e+06	8.67106e+06	-	-
pmn001686	UPLC-MS/MS	287.223	241.222	-	-	288.23	C16H32O4	[M-H]-	10,16-Dihydroxypalmitic acid	Lipids	Free fatty acids	3233-90-7	2	-	191443	169068	180170	501144	525829	517100	312289	293196	288126	C08285	ko00073
Lmyn007883	UPLC-MS/MS	287.223	287.223	-	-	288.23	C16H32O4	[M-H]-	9,16-Dihydroxypalmitic acid	Lipids	Free fatty acids	38076-49-2	2	-	6.76369e+06	6.23151e+06	6.29365e+06	2.00094e+07	1.97492e+07	1.94699e+07	1.20993e+07	1.17968e+07	1.16286e+07	-	-
pmp001264	UPLC-MS/MS	274.274	256.265	-	-	273.267	C16H35NO2	[M+H]+	Hexadecylsphingosine	Lipids	Sphingolipids	-	2	-	3.98241e+06	9.8944e+06	5.27044e+06	4.43157e+06	7.45239e+06	4.21872e+06	8.56608e+06	8.05562e+06	7.80792e+06	-	-
mws1174	UPLC-MS/MS	313.072	253	-	-	314.079	C17H14O6	[M-H]-	3-O-Acetylpinobanksin	Flavonoids	Flavanonols	52117-69-8	1	-	5.00344e+06	4.94304e+06	5.20419e+06	1.83105e+07	1.79146e+07	1.85106e+07	9.91496e+06	1.08584e+07	1.06619e+07	C16418	ko00941
pmp000004	UPLC-MS/MS	331.081	316.06	-	-	330.074	C17H14O7	[M+H]+	4',5,7-Trihydroxy-3',6-dimethoxyflavone (Jaceosidin)	Flavonoids	Flavones	18085-97-7	2	-	9	11202.7	13118.5	243906	252438	225524	104050	94141.4	90801.5	-	-
Lmgn003755	UPLC-MS/MS	329.066	299.018	-	-	330.074	C17H14O7	[M-H]-	5,7-Dihydroxy-2'-methoxy-3',4'-methyleneoxydihydroisoflavone	Flavonoids	Dihydroisoflavones	-	2	-	99548.4	94340.9	102949	356204	347960	359883	169905	185671	181073	-	-
Lmjn007168	UPLC-MS/MS	329.067	271.026	-	-	330.074	C17H14O7	[M-H]-	Quercetin-3,3'-dimethyl ether	Flavonoids	Flavonols	4382-17-6	2	-	14218	14179.1	12981.5	49868	49161.3	55376	19373.1	25363.2	26053.6	-	-
Lmzp004885	UPLC-MS/MS	331.081	315.05	-	-	330.074	C17H14O7	[M+H]+	Tricin (5,7,4'-Trihydroxy-3',5'-dimethoxyflavone)	Flavonoids	Flavones	520-32-1	2	-	26212.8	22875.2	24257.3	526807	492535	535775	212003	174828	203747	C10193	-
Hmgp003163	UPLC-MS/MS	347.078	332.05	-	-	346.07	C17H14O8	[M+H]+	3,3',5,7-Tetrahydroxy-4',6-Dimethoxyflavone; (Laciniatin)	Flavonoids	Flavonols	74161-28-7	2	-	310199	221794	305273	9	9	9	108036	123487	109485	-	-
Hmcp003223	UPLC-MS/MS	347.075	332.05	-	-	346.069	C17H14O8	[M+H]+	Limocitrin (5,7,4'-trihydroxy-8,3'-dimethoxyflavone)	Flavonoids	Flavonols	489-33-8	2	-	212942	168343	224793	9	9	9	70652.7	69065.3	58579.9	-	-
Hmmp001541	UPLC-MS/MS	298.113	136.06	-	-	297.1	C17H15NO4	[M+H]+	(E)-3-(3',5'-Dimethoxy-4'-hydroxy-benzylidene')-2-indolinone	Alkaloids	Plumerane	-	1	-	844258	644063	946278	490602	581829	445770	521663	723801	691520	-	-
mws1505	UPLC-MS/MS	283.098	135	-	-	284.105	C17H16O4	[M-H]-	Phenethyl caffeate	Phenolic acids	Phenolic acids	104594-70-9	2	-	195518	186574	189001	700480	710491	673584	390868	394452	415341	C10484	-
pmc1990	UPLC-MS/MS	299.1	223.1	-	-	300.1	C17H16O5	[M-H]-	4'-Hydroxy-5,7-dimethoxyflavanone	Flavonoids	Flavanones	-	3	-	77699.7	73340.2	59103.5	59356.8	48504.2	55030.4	618106	686352	789913	-	-
Hmdp001950	UPLC-MS/MS	303.125	285.12	-	-	302.115	C17H18O5	[M+H]+	2',7-Dihydroxy-3',4'-dimethoxyisoflavan	Flavonoids	Other Flavonoids	52250-35-8	2	-	9	9	9	1.74495e+06	1.8984e+06	1.67897e+06	703090	759476	542668	-	-
mws0232	UPLC-MS/MS	377.146	243	-	-	376.138	C17H20N4O6	[M+H]+	Riboflavin (Vitamin B2)	Others	Vitamin	83-88-5	1	-	4.09127e+06	4.5237e+06	4.38176e+06	9.45752e+06	8.17222e+06	8.34933e+06	5.62706e+06	5.15492e+06	6.19393e+06	C00255	ko00740,ko01100,ko01110,ko01240,ko02010
MWS5083	UPLC-MS/MS	455.097	96.9685	-	-	456.105	C17H21N4O9P	[M-H]-	Flavin Single Nucleotide(FMN)	Nucleotides and derivatives	Nucleotides and derivatives	6184-17-4	2	-	35777.7	43760.7	45358.7	68252.5	110959	100524	106601	74280.7	90324.2	C00061	ko00190,ko00740,ko01100,ko01110,ko01240
HJN003	UPLC-MS/MS	385.113	223.062	-	-	386.122	C17H22O10	[M-H]-	1-O-Sinapoyl-β-D-glucose	Phenolic acids	Phenolic acids	-	2	-	1.01716e+06	1.06962e+06	979875	875670	820175	767936	788468	766457	810040	C01175	ko00940
Zmhn002227	UPLC-MS/MS	385.114	223.06	-	-	386.121	C17H22O10	[M-H]-	4-O-Glucosyl-sinapate	Phenolic acids	Phenolic acids	-	3	-	1.26641e+06	1.44909e+06	1.45594e+06	1.14287e+06	1.0024e+06	923036	1.08741e+06	1.15165e+06	1.10356e+06	C02919	-
Lmbp002309	UPLC-MS/MS	371.102	209.048	-	-	370.126	C17H22O9	[M+H]+	Sinapaldehyde-4-O-Glucoside	Phenolic acids	Phenolic acids	154461-65-1	3	-	122733	116838	118500	73751.9	87026.5	80820.8	84340.2	81819.5	90795.2	-	-
MWStz129	UPLC-MS/MS	290.176	124.117	-	-	289.168	C17H23NO3	[M+H]+	Hyoscyamine	Alkaloids	Tropan alkaloids	101-31-5	3	-	27354.5	19702.9	30866.6	25777.2	22828.5	26737.9	41785.5	47548.3	33147.3	C02046	ko00960,ko01100,ko01110
pmn001738	UPLC-MS/MS	403.125	223.1	-	-	404.132	C17H24O11	[M-H]-	Oleoside 11-methyl ester	Terpenoids	Monoterpenoids	60539-23-3	3	-	40882.6	19900.6	26267.3	55330.9	60183.8	45623.8	38830.1	31065.2	33977.2	-	-
mws0011	UPLC-MS/MS	371.135	209	-	-	372.142	C17H24O9	[M-H]-	Syringin	Phenolic acids	Phenolic acids	118-34-3	3	-	220972	154056	132681	117202	125131	107611	159680	172758	113887	C01533	ko00940
MWSslk224	UPLC-MS/MS	407.155	177.054	-	-	406.147	C17H26O11	[M+H]+	Shanzhiside methyl ester	Terpenoids	Monoterpenoids	64421-28-9	3	-	8132.48	6456.88	6051.02	105627	125025	107625	52291	59260.9	39854.1	-	-
Lmqn000780	UPLC-MS/MS	606.076	384.985	-	-	607.082	C17H27N3O17P2	[M-H]-	Uridine 5'-diphospho-N-acetylglucosamine	Nucleotides and derivatives	Nucleotides and derivatives	528-04-1	3	-	368992	437693	373017	118555	134349	131250	206896	188090	202687	C00043	ko00520,ko00524,ko01100
Zmyn004943	UPLC-MS/MS	263.201	59.0143	-	-	264.209	C17H28O2	[M-H]-	Norlinolenic acid	Lipids	Free fatty acids	-	1	-	10895.7	8198.27	6664.06	20580.8	23957.5	22614.9	13765.7	15024.9	13433.3	C16344	ko00592
mws0383	UPLC-MS/MS	267.233	267.233	-	-	268.24	C17H32O2	[M-H]-	10-Heptadecenoic Acid	Lipids	Free fatty acids	29743-97-3	2	-	305084	314067	229860	1.79798e+06	1.5897e+06	1.4993e+06	1.1762e+06	1.13871e+06	1.34532e+06	-	-
Zmdn001863	UPLC-MS/MS	325	193	-	-	326.079	C18H14O6	[M-H]-	2-(7-Dihydroxyl)-benzofuranyl-ferulic acid	Phenolic acids	Phenolic acids	-	2	-	638096	817211	227646	384730	361516	361390	376927	431429	450647	-	-
mws0636	UPLC-MS/MS	313.155	166	-	-	312.147	C18H20N2O3	[M+H]+	L-Phenylalanyl-L-phenylalanine	Amino acids and derivatives	Amino acids and derivatives	2577-40-4	3	-	42786.4	72548.4	44914.9	20793.2	37829.1	26947	31705.4	35043.1	25240	-	-
Lhmp122205	UPLC-MS/MS	301.142	245.089	-	-	300.136	C18H20O4	[M+H]+	5-O-Methyllatifolin	Others	Others	-	1	-	45520	34827.7	38099.6	20521.9	22378.9	20917	33105.2	27783.2	23185.6	-	-
Hmln003529	UPLC-MS/MS	401.146	269.11	-	-	402.152	C18H26O10	[M-H]-	Benzyl β-primeveroside	Phenolic acids	Phenolic acids	130622-31-0	2	-	1.53797e+06	1.61341e+06	1.59668e+06	932412	952018	954368	1.16518e+06	1.0599e+06	1.25338e+06	-	-
Cmjn004337	UPLC-MS/MS	401.144	269.104	-	-	402.153	C18H26O10	[M-H]-	Benzyl-(2''-O-xylosyl)glucoside	Phenolic acids	Phenolic acids	-	2	-	1.25992e+06	1.38263e+06	1.3447e+06	880764	827672	831786	831139	937353	941880	-	-
pmb0885	UPLC-MS/MS	291	190.9	-	-	290.188	C18H26O3	[M+H]+	4-Oxo-9Z,11Z,13E,15E-Octadecatetraenoic Acid	Lipids	Free fatty acids	-	3	-	23742	23269.8	22271.4	10674.6	14366.3	14235.1	12324.5	13337.5	15911.1	-	-
Zmyn004548	UPLC-MS/MS	291.197	235.174	-	-	292.204	C18H28O3	[M-H]-	12-Oxo-phytodienoic acid	Lipids	Free fatty acids	85551-10-6	3	-	39015.2	37780	33863.7	134345	144657	144476	146281	73631.1	154487	C01226	ko00592,ko01100,ko01110
Lmzn001582	UPLC-MS/MS	387.166	207.102	-	-	388.174	C18H28O9	[M-H]-	5'-Glucosyloxyjasmanic acid	Phenolic acids	Phenolic acids	-	2	-	945677	1.13736e+06	953060	468587	428853	491408	659465	664356	655452	-	-
pme2074	UPLC-MS/MS	322.401	129.7	-	-	323.21	C18H29NO4	[M-H]-	Jasmonoyl-L-Isoleucine	Amino acids and derivatives	Amino acids and derivatives	120330-93-0	3	-	169932	177971	174338	68445.3	60843	79454	83193	89945.6	90260.9	C18699	ko04075
mws0367	UPLC-MS/MS	277.217	277.217	-	-	278.225	C18H30O2	[M-H]-	α-Linolenic Acid	Lipids	Free fatty acids	463-40-1	3	-	181633	168407	161603	352191	365378	357246	269790	282349	267132	C06427	ko00592,ko01040,ko01100,ko01110
pmb1650	UPLC-MS/MS	279.2	149.4	-	-	278.225	C18H30O2	[M+H]+	Octadeca-11E,13E,15Z-trienoic acid	Lipids	Free fatty acids	25575-00-2	3	-	5.24935e+06	5.12531e+06	4.95077e+06	4.49279e+06	4.61911e+06	4.53177e+06	5.03949e+06	4.66756e+06	4.65073e+06	-	-
pmb0889	UPLC-MS/MS	279.232	95.1	-	-	278.225	C18H30O2	[M+H]+	Punicic acid (9Z,11E,13Z-octadecatrienoic acid)	Lipids	Free fatty acids	544-72-9	3	-	5.51364e+06	4.56896e+06	4.74683e+06	1.23302e+07	1.34548e+07	1.38373e+07	1.3741e+07	1.23302e+07	1.14835e+07	C08364	-
Lmbn005923	UPLC-MS/MS	277.217	59.0139	-	-	278.225	C18H30O2	[M-H]-	Crepenynic acid	Lipids	Free fatty acids	2277-31-8	2	-	354206	363224	315345	708626	750005	696704	516447	542168	513414	C07289	ko00591
Zmpn003368	UPLC-MS/MS	293.214	195.139	-	-	294.219	C18H30O3	[M-H]-	13S-Hydroxy-9Z,11E,15Z-octadecatrienoic acid	Lipids	Free fatty acids	87984-82-5	3	-	624947	648315	630300	2.5615e+06	2.78331e+06	2.7914e+06	1.35601e+06	1.3647e+06	1.30625e+06	C16316	ko00592
pmb2792	UPLC-MS/MS	293.212	193.1	-	-	294.219	C18H30O3	[M-H]-	13-Hydroxy-6,9,11-octadecatrienoic acid	Lipids	Free fatty acids	74784-20-6	3	-	54932.9	51160.8	49889.1	33644	36391.5	30957.8	59930.8	60372.4	67640.6	-	-
Lmbn005443	UPLC-MS/MS	293.212	235.172	-	-	294.219	C18H30O3	[M-H]-	13-KODE; (9Z,11E)-13-Oxooctadeca-9,11-dienoic acid	Lipids	Free fatty acids	54739-30-9	3	-	32848.2	31385.3	31356	98696.9	99042	96248.2	275424	255027	251084	C14765	ko00591
Zmyn004676	UPLC-MS/MS	293.213	113.098	-	-	294.219	C18H30O3	[M-H]-	17-Hydroxylinolenic acid	Lipids	Free fatty acids	-	2	-	508045	480178	484757	1.24361e+06	1.35066e+06	1.35996e+06	1.91995e+06	1.71321e+06	1.70113e+06	C16346	ko00592
Zmyn004732	UPLC-MS/MS	293.213	185.119	-	-	294.219	C18H30O3	[M-H]-	2R-hydroxy-9Z,12Z,15Z-octadecatrienoic acid	Lipids	Free fatty acids	-	2	-	351332	330153	345541	929206	981631	932518	657190	608977	629800	C16342	ko00592
pmb2787	UPLC-MS/MS	293.212	275.1	-	-	294.219	C18H30O3	[M-H]-	9-Oxo-10E,12Z-octadecadienoic acid	Lipids	Free fatty acids	54232-59-6	3	-	58548.1	62635.7	71899.5	47167.7	398540	189867	268423	261027	257145	C14766	ko00591
pmb2786	UPLC-MS/MS	293.212	235.172	-	-	294.219	C18H30O3	[M-H]-	9-Hydroxy-10,12,15-octadecatrienoic acid	Lipids	Free fatty acids	89886-42-0	3	-	31354.9	18813.3	16001.9	47671.9	61924	62590.3	281821	245118	270666	C16326	ko00592
Zmzn003953	UPLC-MS/MS	309.205	227.203	-	-	310.214	C18H30O4	[M-H]-	13(s)-hydroperoxy-(9z,11e,15z)-octadecatrienoic acid	Lipids	Free fatty acids	67597-26-6	2	-	595871	624859	603544	497762	472459	454909	790623	715342	669237	C04785	ko00592,ko01100,ko01110
Zmyn004449	UPLC-MS/MS	309.208	171.103	-	-	310.214	C18H30O4	[M-H]-	9-Hydroxy-12-oxo-10(E),15(Z)-octadecadienoic acid	Lipids	Free fatty acids	-	2	-	37906.1	41056.7	36286.8	117392	113889	132730	138350	133013	124935	C21923	ko00592,ko01110
pmb2791	UPLC-MS/MS	309.207	209.1	-	-	310.1	C18H30O4	[M-H]-	9-Hydroperoxy-10E,12,15Z-octadecatrienoic acid	Lipids	Free fatty acids	111004-08-1	3	-	65160.6	61851.5	59157.7	88158.7	99157.5	87912.9	102820	114572	83316.5	C16321	ko00592,ko01110
pme0500	UPLC-MS/MS	503.162	323	-	-	504.169	C18H32O16	[M-H]-	D-Melezitose	Others	Saccharides	597-12-6	3	-	64210.9	60571.2	58555.9	65549.9	57160.4	52502	55028.7	76538	37202.7	C08243	-
MWS0442	UPLC-MS/MS	527.156	365.102	-	-	504.169	C18H32O16	[M+Na]+	Maltotriose	Others	Saccharides	1109-28-0	3	-	15598.1	13500	9	42890.7	27476.9	31814.9	26320.4	30223	36658.1	C01835	ko02010
Lmbn006152	UPLC-MS/MS	279.233	59.0133	-	-	280.24	C18H32O2	[M-H]-	(9Z,11E)-Octadecadienoic acid	Lipids	Free fatty acids	2540-56-9	2	-	16043.8	18105.6	13454.8	52066.3	52077.5	52143.5	45819	40140.2	35274.2	C04056	ko00591
pmb2799	UPLC-MS/MS	295.228	195.2	-	-	296.235	C18H32O3	[M-H]-	12,13-Epoxy-9-Octadecenoic Acid	Lipids	Free fatty acids	6799-85-5	2	-	29750.3	51464.4	52272.6	50253.4	52170.8	53991.6	837264	833952	800069	C14826	ko00591,ko01100
Lmbn005369	UPLC-MS/MS	295.228	195.141	-	-	296.235	C18H32O3	[M-H]-	13(S)-HODE;13(S)-Hydroxyoctadeca-9Z,11E-dienoic acid	Lipids	Free fatty acids	10219-69-9	3	-	1.16411e+06	1.16789e+06	1.07409e+06	4.38617e+06	4.93759e+06	5.12855e+06	6.23826e+06	5.97173e+06	5.9016e+06	C14762	ko00591
Hmqp005455	UPLC-MS/MS	297.243	81.07	-	-	296.234	C18H32O3	[M+H]+	15(R)-Hydroxylinoleic Acid	Lipids	Free fatty acids	177931-23-6	1	-	33280.2	27131.8	28318	123048	191217	44736.8	351076	452906	484945	-	-
Lmbn005662	UPLC-MS/MS	295.228	171.103	-	-	296.235	C18H32O3	[M-H]-	9(10)-EpOME;(9R,10S)-(12Z)-9,10-Epoxyoctadecenoic acid	Lipids	Free fatty acids	16833-56-0	3	-	140469	136809	135379	98912.8	97333.2	123126	947053	910721	817463	C14825	ko00591,ko01100
Rfmb091	UPLC-MS/MS	295.228	195.139	-	-	296.235	C18H32O3	[M-H]-	9S-Hydroxy-10E,12Z-octadecadienoic acid	Lipids	Free fatty acids	15514-85-9	3	-	1.21272e+06	1.20865e+06	1.0509e+06	4.68195e+06	5.00139e+06	5.18532e+06	6.15715e+06	5.94814e+06	5.67685e+06	C14767	ko00591
Hmqp005411	UPLC-MS/MS	297.243	81.07	-	-	296.234	C18H32O3	[M+H]+	9-Oxo-12Z-Octadecenoic acid	Lipids	Free fatty acids	112543-32-5	1	-	88608.3	97535.5	83595.1	215817	228084	212161	783486	593146	613432	-	-
pmb2804	UPLC-MS/MS	311.1	171.3	-	-	312.23	C18H32O4	[M-H]-	13S-Hydroperoxy-9Z,11E-octadecadienoic acid	Lipids	Free fatty acids	33964-75-9	3	-	356411	323177	348278	329027	375793	346731	385993	383246	382426	C04717	ko00591,ko01100
Lmbn004685	UPLC-MS/MS	311.223	223.171	-	-	312.23	C18H32O4	[M-H]-	5S,8R-DiHODE; (5S,8R,9Z,12Z)-5,8-Dihydroxyoctadeca-9,12-dienoate	Lipids	Free fatty acids	-	2	-	41791	36768	39849.1	631352	632374	568573	836626	890632	790444	C20186	ko00591
Lmbn005287	UPLC-MS/MS	311.223	249.225	-	-	312.23	C18H32O4	[M-H]-	7S,8S-DiHODE; (9Z,12Z)-(7S,8S)-Dihydroxyoctadeca-9,12-dienoic acid	Lipids	Free fatty acids	143288-65-7	2	-	21890.2	24158.4	20580.3	427586	406722	428476	220378	210968	202061	C07354	ko00591
MWS80006	UPLC-MS/MS	311.223	293.214	-	-	312.23	C18H32O4	[M-H]-	9-Hydroperoxy-9Z,11E-Octadecadienoic Acid	Lipids	Free fatty acids	-	2	-	18771.5	13519.5	10681.2	58995.1	58032	70098.7	1.25146e+06	1.32135e+06	1.32812e+06	-	-
pmn001689	UPLC-MS/MS	311.223	223.172	-	-	312.23	C18H32O4	[M-H]-	9-Hydroxy-12-oxo-15(Z)-octadecenoic acid	Lipids	Free fatty acids	-	2	-	44379.1	39356.6	43730.3	630979	636265	588741	842261	853181	835291	C21924	ko00592,ko01110
Rfmb087	UPLC-MS/MS	311.223	293.213	-	-	312.23	C18H32O4	[M-H]-	9-Hydroxy-13-oxo-10-octadecenoic Acid	Lipids	Free fatty acids	-	3	-	165190	162582	171193	367333	367082	385482	240400	237077	249806	-	-
pmn001691	UPLC-MS/MS	327.218	291.198	-	-	328.225	C18H32O5	[M-H]-	9,12,13-Trihydroxy-10,15-octadecadienoic acid	Lipids	Free fatty acids	-	2	-	1.1402e+06	1.04478e+06	1.21094e+06	1.87302e+06	1.8311e+06	1.97584e+06	1.21029e+06	1.35468e+06	1.39637e+06	-	-
mws2623	UPLC-MS/MS	281.249	281.25	-	-	282.256	C18H34O2	[M-H]-	11-Octadecanoic acid(Vaccenic acid)	Lipids	Free fatty acids	506-17-2	1	-	665470	640285	603903	3.57337e+06	3.47909e+06	3.61055e+06	4.85888e+06	4.61666e+06	5.79137e+06	C21944	-
mws0396	UPLC-MS/MS	281.249	281.248	-	-	282.256	C18H34O2	[M-H]-	Elaidic Acid	Lipids	Free fatty acids	112-79-8	2	-	5.16456e+06	4.99915e+06	4.88317e+06	2.29319e+07	2.27813e+07	2.24273e+07	2.85333e+07	2.89853e+07	3.11969e+07	C01712	-
Lmyn012331	UPLC-MS/MS	281.249	281.249	-	-	282.256	C18H34O2	[M-H]-	Petroselinic acid	Lipids	Free fatty acids	593-39-5	1	-	1.17037e+06	1.10049e+06	970845	5.57493e+06	5.56235e+06	4.34235e+06	6.7385e+06	6.77702e+06	7.59328e+06	C08363	-
Zmyn004714	UPLC-MS/MS	297.245	183.14	-	-	298.251	C18H34O3	[M-H]-	Ricinoleic acid	Lipids	Free fatty acids	141-22-0	1	-	72197.3	66824.6	52838.5	109095	164795	172052	1.5281e+07	1.44403e+07	1.39077e+07	C08365	-
Lmbn005487	UPLC-MS/MS	313.238	251.24	-	-	314.246	C18H34O4	[M-H]-	12,13-DHOME; (9Z)-12,13-Dihydroxyoctadec-9-enoic acid	Lipids	Free fatty acids	263399-35-5	2	-	63715.2	62913.3	62786.2	645448	624461	632302	268242	250179	246707	C14829	ko00591
Lmbn007891	UPLC-MS/MS	313.238	183.14	-	-	314.246	C18H34O4	[M-H]-	Hydroxy ricinoleic acid	Lipids	Free fatty acids	-	2	-	31299.6	41061.2	37429.9	197638	224605	205196	1.06046e+06	1.04581e+06	1.01602e+06	-	-
Hmqn003054	UPLC-MS/MS	329.235	311.221	-	-	330.24	C18H34O5	[M-H]-	9,10,11-Trihydroxy-12-octadecenoic acid	Lipids	Free fatty acids	61911-67-9	1	-	289564	269857	297070	604653	609354	608830	387977	383522	432725	-	-
pmn001694	UPLC-MS/MS	329.233	229.146	-	-	330.241	C18H34O5	[M-H]-	9,10,13-Trihydroxy-11-Octadecenoic Acid	Lipids	Free fatty acids	29907-57-1	3	-	4.97838e+06	4.70708e+06	5.02695e+06	8.91174e+06	9.01221e+06	8.87999e+06	5.91677e+06	5.93875e+06	6.22763e+06	C14835	ko00591
YC512118	UPLC-MS/MS	282.279	247.243	-	-	281.272	C18H35NO	[M+H]+	Oleamide (9-Octadecenamide)	Lipids	Free fatty acids	301-02-0	1	-	2.07499e+06	2.76554e+06	1.59717e+06	1.39816e+06	2.22373e+06	1.21937e+06	2.16292e+06	1.81208e+06	1.79505e+06	C19670	-
MWS5235	UPLC-MS/MS	299.261	253.254	-	-	300.266	C18H36O3	[M-H]-	12-Hydroxyoctadecanoic acid	Lipids	Free fatty acids	106-14-9	1	-	19924.7	17393.8	10577.7	38292.4	39929.9	37270.3	46849.1	50246	48834.9	-	-
Zmyn005384	UPLC-MS/MS	299.26	253.255	-	-	300.266	C18H36O3	[M-H]-	2R-Hydroxyoctadecanoic Acid	Lipids	Free fatty acids	26633-48-7	3	-	5473	8031.34	7324.75	23329.3	35685	17130.6	13516.3	9478.09	10400.7	C03042	-
Lmqn008288	UPLC-MS/MS	299.259	299.256	-	-	300.267	C18H36O3	[M-H]-	3-Hydroxyoctadecanoic Acid	Lipids	Free fatty acids	45261-96-9	2	-	493924	479431	436072	522533	517292	552738	6.81461e+06	7.40595e+06	7.53513e+06	-	-
MWS4295	UPLC-MS/MS	299.259	253.251	-	-	300.266	C18H36O3	[M-H]-	DL-2-hydroxystearic acid	Lipids	Free fatty acids	629-22-1	3	-	12076.9	11915.4	13134.8	32893.5	31579.5	30201.7	16004	17858.2	18372.8	-	-
Zmzp005934	UPLC-MS/MS	284.295	102.091	-	-	283.288	C18H37NO	[M+H]+	Stearamide	Alkaloids	Alkaloids	124-26-5	2	-	1.31978e+06	2.73719e+06	673185	744045	2.19974e+06	581241	1.44451e+06	1.26976e+06	1.28464e+06	C13846	-
ML10195036	UPLC-MS/MS	300.295	60.0463	-	-	299.282	C18H37NO2	[M+H]+	3-Dehydrosphinganine	Lipids	Sphingolipids	16105-69-4	3	-	54143.1	93886.2	52608.8	9	9	9	22003.1	20983.7	19216.1	C02934	ko00600,ko01100
pmb2221	UPLC-MS/MS	318.3	60.1	-	-	317.293	C18H39NO3	[M+H]+	4-Hydroxysphinganine	Lipids	Sphingolipids	554-62-1	2	-	9.58526e+06	1.53429e+07	8.85166e+06	9	9	9	3.84945e+06	3.90293e+06	3.96929e+06	C12144	ko00600,ko01100
MWSmce232	UPLC-MS/MS	337.065	163.04	-	-	336.063	C19H12O6	[M+H]+	Dicumarol	Lignans and Coumarins	Coumarins	66-76-2	3	-	68917.8	78869.8	68275.2	74109.5	84706.9	91280.6	63552.3	57609.6	54687.1	C00796	-
zjbp110819	UPLC-MS/MS	311.128	251.106	-	-	310.12	C19H18O4	[M+H]+	6,7-dimethoxy-2-[2-phenylethyl]chromone	Others	Others	-	1	-	37850.5	20715.6	45499.1	123224	123064	115509	57349.4	58743.6	63835.4	-	-
pmb0108	UPLC-MS/MS	375.2	137.1	-	-	374.1	C19H18O8	[M+H]+	Feruloyl syringic acid	Phenolic acids	Phenolic acids	-	3	-	54216.3	53440.8	40987.8	567464	587385	518089	189038	216758	215585	-	-
Zmln000668	UPLC-MS/MS	493.12	169.014	-	-	494.127	C19H26O15	[M-H]-	Monogalloyl-diglucose	Phenolic acids	Phenolic acids	-	2	-	9	9	9	311531	267355	265465	146039	144438	179501	-	-
pmb2654	UPLC-MS/MS	460.1	117.9	-	-	461.153	C19H27NO12	[M-H]-	Anthranilate-1-O-Sophoroside	Phenolic acids	Phenolic acids	-	3	-	236384	255467	233115	479655	678310	651367	358004	315299	293362	-	-
MWSmce689	UPLC-MS/MS	293.248	95.0855	-	-	292.24	C19H32O2	[M+H]+	Methyl linolenate	Lipids	Free fatty acids	301-00-8	3	-	33254.8	32459.4	31296.2	77991.6	79766	78850.2	83105.7	67427.8	69845.7	-	-
Lmcn009539	UPLC-MS/MS	293.249	293.249	-	-	294.256	C19H34O2	[M-H]-	E,E,Z-1,3,12-Nonadecatriene-5,14-diol	Lipids	Free fatty acids	-	1	-	56173.9	29475.9	14178.9	1.5428e+06	1.32856e+06	1.29294e+06	808860	773126	907011	-	-
pmp001284	UPLC-MS/MS	331.284	313.273	-	-	330.277	C19H38O4	[M+H]+	Monopalmitin	Lipids	Glycerol ester	542-44-9	2	-	105067	80494.6	58004.9	101605	104179	78175.9	117056	85096.7	90582.6	-	-
pmb0864	UPLC-MS/MS	426.262	285.242	-	-	425.254	C19H40NO7P	[M+H]+	LysoPE 14:0	Lipids	LPE	-	3	-	72263.7	73223.7	82404.3	81447.7	87218.1	83861.2	69391.9	61854.2	63999.9	-	-
Lmhp008337	UPLC-MS/MS	426.262	285.242	-	-	425.254	C19H40NO7P	[M+H]+	LysoPE 14:0(2n isomer)	Lipids	LPE	-	3	-	22805.1	26597.6	26388.9	20610.3	22575.9	24152.5	22498.7	19348.6	20702.9	-	-
Lskp211388	UPLC-MS/MS	353.103	135.043	-	-	352.095	C20H16O6	[M+H]+	Savinin	Lignans and Coumarins	Lignans	493-95-8	2	-	1.7295e+06	1.97216e+06	1.89449e+06	4.11273e+06	4.06022e+06	3.98222e+06	3.22243e+06	3.45137e+06	2.62871e+06	-	-
Lmbp003668	UPLC-MS/MS	419.097	287.054	-	-	418.09	C20H18O10	[M+H]+	Kaempferol-3-O-arabinoside	Flavonoids	Flavonols	-	3	-	202885	180217	208707	322990	377834	326165	301820	246683	235159	-	-
mws2186	UPLC-MS/MS	435.092	303	-	-	434.085	C20H18O11	[M+H]+	Avicularin(Quercetin-3-O-α-L-arabinofuranoside)	Flavonoids	Flavonols	572-30-5	1	-	827616	742526	821407	940261	966993	925355	763759	863092	846655	-	-
mws4183	UPLC-MS/MS	433.078	300.033	-	-	434.085	C20H18O11	[M-H]-	Quercetin-3-O-arabinoside	Flavonoids	Flavonols	22255-13-6	2	-	1.25246e+06	1.53236e+06	1.40179e+06	1.25679e+06	1.28352e+06	1.15322e+06	1.02756e+06	1.19503e+06	1.22905e+06	-	-
Lmdp003509	UPLC-MS/MS	435.092	303.061	-	-	434.085	C20H18O11	[M+H]+	Quercetin-3-O-xyloside (Reynoutrin)	Flavonoids	Flavonols	549-32-6	2	-	1.59569e+06	1.40491e+06	1.55852e+06	1.73005e+06	1.90919e+06	1.84001e+06	1.44805e+06	1.58673e+06	1.53925e+06	-	-
pmn001640	UPLC-MS/MS	449.073	316	-	-	450.08	C20H18O12	[M-H]-	Myricetin-3-O-arabinoside*	Flavonoids	Flavonols	132679-85-7	1	-	1.39403e+06	1292850	1.64678e+06	761575	829729	1.0195e+06	1.13578e+06	1.09855e+06	1.0216e+06	-	-
Lmfn003630	UPLC-MS/MS	449.072	316.024	-	-	450.08	C20H18O12	[M-H]-	Myricetin-3-O-xyloside*	Flavonoids	Flavonols	-	1	-	1.17945e+06	1.1388e+06	1.63369e+06	704420	873117	676422	852446	830249	846106	-	-
MWStz294	UPLC-MS/MS	337.154	177.054	-	-	336.147	C20H20N2O3	[M+H]+	N-Feruloyltryptamine	Alkaloids	Plumerane	53905-13-8	3	-	48086.8	54702.9	49568.1	9	9	9	16844.7	19375	18141.4	-	-
HJN093	UPLC-MS/MS	451.089	313.054	-	-	452.095	C20H20O12	[M-H]-	2-O-Salicyl-6-O-Galloyl-D-Glucose	Phenolic acids	Phenolic acids	-	3	-	81234.4	73154	71864	14635.3	15167.6	11052.2	26754	38574	39904	-	-
Lmfn001344	UPLC-MS/MS	467.083	169.014	-	-	468.09	C20H20O13	[M-H]-	Maplexin C (2,3-Di-O-Galloyl-1,5-Anhydro-D-Glucitol)*	Phenolic acids	Phenolic acids	-	2	-	23230	25083.4	31784.6	1.8654e+06	1.83768e+06	2.00526e+06	922937	861866	876151	-	-
Lmfn001258	UPLC-MS/MS	467.083	169.014	-	-	468.09	C20H20O13	[M-H]-	Maplexin D (2,4-Di-O-Galloyl-1,5-Anhydro-D-Glucitol)*	Phenolic acids	Phenolic acids	1355573-86-2	2	-	22435.9	14894	14923.4	1.93795e+06	1.70692e+06	1.83497e+06	825522	846131	926078	-	-
Wmhn001495	UPLC-MS/MS	483.077	169.014	-	-	484.077	C20H20O14	[M-H]-	1,4-Di-O-Galloyl-D-glucose*	Phenolic acids	Phenolic acids	-	2	-	9	9	9	972355	832077	1.01628e+06	429232	476695	472189	-	-
pmn001526	UPLC-MS/MS	483.078	169.014	-	-	484.085	C20H20O14	[M-H]-	1,6-Di-O-galloyl-β-D-glucose*	Phenolic acids	Phenolic acids	-	2	-	20632.7	23816.3	9454.16	513241	342418	580187	204355	179050	223391	C04101	-
Lmfn000797	UPLC-MS/MS	483.078	169.014	-	-	484.085	C20H20O14	[M-H]-	2,3-Di-O-Galloyl-β-D-Glucose	Phenolic acids	Phenolic acids	-	2	-	9	9	9	61336.9	56929.7	88135.2	35684.8	37005	44718.4	-	-
pmn001629	UPLC-MS/MS	483.078	169	-	-	484.085	C20H20O14	[M-H]-	Digalloylglucose	Phenolic acids	Phenolic acids	-	2	-	17191.7	18533.3	10457.3	345674	333924	345847	159202	174245	151404	-	-
Xmgp006913	UPLC-MS/MS	341.139	137.06	-	-	340.13	C20H20O5	[M+H]+	2,4,2',4'-tetrahydroxy-3'-prenylchalcone	Flavonoids	Chalcones	-	3	-	549674	541772	624288	1.94797e+06	1.80299e+06	1.7436e+06	918926	940226	969595	-	-
Hmgn002833	UPLC-MS/MS	371.115	297.11	-	-	372.12	C20H20O7	[M-H]-	4-Ketopinoresinol	Lignans and Coumarins	Lignans	-	2	-	38783.1	36885	46244.6	110400	76867	64000.9	56315.4	52436.1	53105.6	-	-
Qmzp101807	UPLC-MS/MS	343.155	163.075	-	-	342.147	C20H22O5	[M+H]+	Avicennol	Lignans and Coumarins	Coumarins	56110-68-0	1	-	79354.3	81787	88129.6	73403.6	81250.6	70900	102378	82023.7	93742.4	-	-
Lmdn004267	UPLC-MS/MS	357.134	151.044	-	-	358.142	C20H22O6	[M-H]-	Epipinoresinol*	Lignans and Coumarins	Lignans	24404-50-0	1	-	1.83892e+06	1.71477e+06	1.9829e+06	1.33214e+06	1.35228e+06	1.41067e+06	1.44248e+06	1.48583e+06	1.64548e+06	-	-
mws0097	UPLC-MS/MS	357.134	151	-	-	358.142	C20H22O6	[M-H]-	Pinoresinol*	Lignans and Coumarins	Lignans	487-36-5	1	-	1.72432e+06	1.65538e+06	1.86034e+06	1.267e+06	1.27719e+06	1.4765e+06	1.38288e+06	1.407e+06	1.48436e+06	C05366	ko00998,ko01100,ko01110
mws4134	UPLC-MS/MS	611.145	306.079	-	-	612.152	C20H32N6O12S2	[M-H]-	Oxiglutatione	Amino acids and derivatives	Amino acids and derivatives	27025-41-8	2	-	4.26964e+06	4.44243e+06	4.50246e+06	1.2301e+06	1.20316e+06	1.3321e+06	2.37346e+06	2.4695e+06	2.49768e+06	C00127	ko00480,ko01100,ko01240
pmb2636	UPLC-MS/MS	335.1	253.1	-	-	336.23	C20H32O4	[M-H]-	8,15-Dihydroxy-5,9,11,13-eicosatetraenoic acid	Lipids	Free fatty acids	77667-08-4	3	-	92865.2	72087	79113.1	94624.6	98080.1	96781.4	112536	112501	115989	-	-
pmn001610	UPLC-MS/MS	307.264	307.3	-	-	308.272	C20H36O2	[M-H]-	Eicosadienoic acid	Lipids	Free fatty acids	5598-38-9	3	-	17698.9	14003.8	10980.2	114884	122998	105975	39731.6	53016.6	46925.7	C16525	ko01040
Hmqp006023	UPLC-MS/MS	326.274	309.27	-	-	324.266	C20H36O3	[M+H]+	Ethyl 9-Hydroxy-10,12-octadecadienoic acid	Lipids	Free fatty acids	-	2	-	7488.32	6877.19	5258.65	22921.4	25972.8	21288.5	96086.7	74381.4	74320.5	-	-
pmn001606	UPLC-MS/MS	309.28	309.28	-	-	310.287	C20H38O2	[M-H]-	Eicosenoic acid	Lipids	Free fatty acids	26764-41-0	3	-	384445	405871	279269	242759	252056	209087	484555	425202	429319	C16526	ko01040
mws0983	UPLC-MS/MS	326.305	62.065	-	-	325.298	C20H39NO2	[M+H]+	N-Oleoylethanolamine	Alkaloids	Alkaloids	111-58-0	3	-	50958.9	53623	41635	150223	172369	131651	666555	515867	526224	C20792	-
Lmhp008440	UPLC-MS/MS	438.262	297.242	-	-	437.254	C20H40NO7P	[M+H]+	LysoPE 15:1	Lipids	LPE	-	3	-	30228.8	36831.4	21244.9	35272.6	42004.8	36062.9	29697.3	33418.3	22905.9	-	-
pmf0397	UPLC-MS/MS	311.303	183.1	-	-	312.303	C20H40O2	[M-H]-	Arachidic acid	Lipids	Free fatty acids	506-30-9	3	-	9	9	9	3.25878e+06	2.76543e+06	3.20155e+06	690233	1.43714e+06	1.40193e+06	C06425	ko01040
pmb0862	UPLC-MS/MS	440.277	184.074	-	-	439.27	C20H42NO7P	[M+H]+	LysoPC 12:0	Lipids	LPC	20559-18-6	3	-	31711	29700.9	24501.6	30085.7	44971.4	27077	20477	19492.6	15482.5	-	-
Lmhp009187	UPLC-MS/MS	440.277	299.258	-	-	439.27	C20H42NO7P	[M+H]+	LysoPE 15:0	Lipids	LPE	-	2	-	140913	136300	135134	256342	244765	213573	146891	161564	143329	-	-
Lmhp008885	UPLC-MS/MS	440.277	299.258	-	-	439.27	C20H42NO7P	[M+H]+	LysoPE 15:0(2n isomer)	Lipids	LPE	-	2	-	52749.9	69721	48907	123322	126618	120162	75765.1	70197.5	56220.7	-	-
pmf0297	UPLC-MS/MS	297.324	183.1	-	-	298.324	C20H42O	[M-H]-	1-Eicosanol	Lipids	Free fatty acids	629-96-9	3	-	72013.7	61589.5	48349.4	108026	103630	146632	1.41146e+07	1.35355e+07	1.34249e+07	-	-
Lmqp006559	UPLC-MS/MS	330.337	312.326	-	-	329.327	C20H43NO2	[M+H]+	2-Amino-1,3-eicosanediol	Others	Saccharides	-	2	-	841602	1.41642e+06	924541	1.02086e+06	1.1434e+06	1.18436e+06	1.22316e+06	1.32201e+06	1.19192e+06	-	-
pmn001697	UPLC-MS/MS	445.078	269.051	-	-	446.085	C21H18O11	[M-H]-	Apigenin-7-O-glucuronide	Flavonoids	Flavones	29741-09-1	3	-	34380.6	26769.9	21997.8	33734.4	30814.3	37480	42998.2	36687	30978.9	-	-
Lmlp005572	UPLC-MS/MS	433.113	271.065	-	-	432.106	C21H20O10	[M+H]+	Galangin-7-O-glucoside	Flavonoids	Flavones	-	3	-	1.3269e+06	1.32256e+06	1.19013e+06	846861	967565	885375	1.27848e+06	1.61326e+06	1.25071e+06	-	-
MWS20148	UPLC-MS/MS	433.113	271.074	-	-	432.106	C21H20O10	[M+H]+	Apigenin-4'-O-glucoside	Flavonoids	Flavones	-	3	-	1.69199e+06	1.09867e+06	966744	740328	947408	796431	1.34003e+06	1.412e+06	1.60236e+06	-	-
MWS20149	UPLC-MS/MS	433.113	271.074	-	-	432.106	C21H20O10	[M+H]+	Apigenin-7-O-glucoside(Cosmosiin)	Flavonoids	Flavones	578-74-5	3	-	1.69199e+06	1.09867e+06	966744	740328	947408	796431	1.34003e+06	1.412e+06	1.60236e+06	C04608	ko00944
mws0919	UPLC-MS/MS	431.098	285	-	-	432.106	C21H20O10	[M-H]-	Kaempferol-3-O-rhamnoside (Afzelin)(Kaempferin)	Flavonoids	Flavonols	482-39-3	2	-	1.43483e+06	1.59772e+06	1.65022e+06	1.10511e+06	1.06949e+06	1.1918e+06	1.1149e+06	1.21052e+06	1.28287e+06	C16911	ko00944
pme0321	UPLC-MS/MS	431.098	285	-	-	432.106	C21H20O10	[M-H]-	Kaempferol-7-O-rhamnoside	Flavonoids	Flavonols	20196-89-8	2	-	1.60633e+06	1.86854e+06	1.67255e+06	1.27598e+06	1.18421e+06	1.28475e+06	1.31776e+06	1.43228e+06	1.4687e+06	-	-
MWSHY0132	UPLC-MS/MS	449.108	303.05	-	-	448.101	C21H20O11	[M+H]+	Quercetin-3-O-rhamnoside(Quercitrin)	Flavonoids	Flavonols	522-12-3	1	-	9	9	9	2.73293e+07	2.80927e+07	3.03809e+07	6.00711e+06	1.32193e+07	1.48581e+07	C01750	ko00944
Lmlp003531	UPLC-MS/MS	449.108	287.058	-	-	448.101	C21H20O11	[M+H]+	Luteolin-3'-O-glucoside*	Flavonoids	Flavones	-	2	-	9	9	9	5.95231e+07	6.69272e+07	3.98548e+07	3.08027e+07	2.86156e+07	3.13311e+07	-	-
Hmpp003270	UPLC-MS/MS	449.108	287.05	-	-	448.101	C21H20O11	[M+H]+	Luteolin-4'-O-glucoside*	Flavonoids	Flavones	6920-38-3	2	-	9	9	9	4.65191e+07	7.54745e+07	4.40327e+07	3.37322e+07	3.2012e+07	3.86318e+07	-	-
pme2459	UPLC-MS/MS	449.108	287.063	-	-	448.101	C21H20O11	[M+H]+	Luteolin-7-O-glucoside (Cynaroside)	Flavonoids	Flavones	5373-11-5	1	-	9	9	9	8.178e+06	7.19803e+06	6.70413e+06	3.62376e+06	4.5647e+06	4.10694e+06	C03951	ko00944
mws0913	UPLC-MS/MS	447.093	285.041	-	-	448.101	C21H20O11	[M-H]-	Kaempferol-3-O-galactoside (Trifolin)*	Flavonoids	Flavonols	23627-87-4	1	-	2.76266e+06	3.30613e+06	3.60082e+06	1.21587e+07	1.25089e+07	1.14709e+07	6.82312e+06	6.15803e+06	6.86458e+06	C12626	ko00944
MWSHY0136	UPLC-MS/MS	449.108	287.055	-	-	448.101	C21H20O11	[M+H]+	Kaempferol-3-O-glucoside (Astragalin)	Flavonoids	Flavonols	480-10-4	2	-	9	9	9	1.08321e+07	9.42749e+06	1.09268e+07	4.75155e+06	4.92885e+06	5.29968e+06	C12249	ko00944,ko01110
mws0089	UPLC-MS/MS	447.093	285.041	-	-	448.101	C21H20O11	[M-H]-	Kaempferol-7-O-glucoside*	Flavonoids	Flavonols	16290-07-6	1	-	2.75123e+06	2.84009e+06	3.37109e+06	1.24904e+07	1.22789e+07	1.30037e+07	7.64039e+06	6.95937e+06	7.15364e+06	-	-
Lmwp003442	UPLC-MS/MS	449.108	287.055	-	-	448.101	C21H20O11	[M+H]+	Amoenin	Flavonoids	Flavonols	-	1	-	794747	709644	566699	1.52293e+07	1.09347e+07	1.52432e+07	7.40757e+06	7.41156e+06	6.30131e+06	-	-
pmp001309	UPLC-MS/MS	465.103	303.1	-	-	464.096	C21H20O12	[M+H]+	6-Hydroxykaempferol-7-O-glucoside	Flavonoids	Flavonols	-	1	-	8.27809e+06	8.60857e+06	9.09369e+06	1.14749e+07	1.42728e+07	1.1904e+07	9.79423e+06	9.47103e+06	1.20726e+07	-	-
Lssp210056	UPLC-MS/MS	465.103	303.05	-	-	464.096	C21H20O12	[M+H]+	Quercetin3-O-galactoside	Flavonoids	Other Flavonoids	-	1	-	3.9272e+07	2.92477e+07	3.13382e+07	2.25614e+07	2.88177e+07	3.51387e+07	2.76248e+07	2.68945e+07	2.35229e+07	-	-
mws0091	UPLC-MS/MS	463.088	300.028	-	-	464.096	C21H20O12	[M-H]-	Quercetin-3-O-glucoside (Isoquercitrin)*	Flavonoids	Flavonols	482-35-9	2	-	2.72397e+07	2.37499e+07	2.71168e+07	4.25368e+07	3.86993e+07	3.90101e+07	2.68012e+07	2.81581e+07	2.70354e+07	C05623	ko00944,ko01100,ko01110
mws0856	UPLC-MS/MS	463.088	301	-	-	464.096	C21H20O12	[M-H]-	Quercetin-4'-O-glucoside (Spiraeoside)*	Flavonoids	Flavonols	20229-56-5	2	-	2.24768e+07	2.04914e+07	2.16206e+07	4.02945e+07	3.84741e+07	3.77119e+07	2.29481e+07	2.6291e+07	2.56332e+07	-	-
Smgp004575	UPLC-MS/MS	465.1	303.05	-	-	464.096	C21H20O12	[M+H]+	Quercetin-5-O-β-D-glucoside	Flavonoids	Flavonols	-	2	-	7.23917e+06	6.14133e+06	6.70572e+06	1.27143e+07	1.38207e+07	1.26974e+07	6.95607e+06	8.19737e+06	9.09818e+06	-	-
mws1329	UPLC-MS/MS	463.088	301.036	-	-	464.096	C21H20O12	[M-H]-	Quercetin-7-O-glucoside*	Flavonoids	Flavonols	491-50-9	2	-	2.06593e+07	1.98547e+07	2.11001e+07	3.92348e+07	3.67448e+07	3.25885e+07	2.20949e+07	2.26021e+07	2.3624e+07	C12639	-
Xmgp003697	UPLC-MS/MS	481.098	319.046	-	-	480.09	C21H20O13	[M+H]+	Cannabiscitrin	Flavonoids	Flavonols	520-14-9	3	-	1.52968e+07	1.72986e+07	2.15425e+07	7.16149e+06	8.0869e+06	6.24493e+06	1.0898e+07	1.1249e+07	1.0361e+07	-	-
Lmpp003465	UPLC-MS/MS	481.098	319.045	-	-	480.09	C21H20O13	[M+H]+	Myricetin-3-O-β-D-glucoside*	Flavonoids	Flavonols	19833-12-6	1	-	1.38692e+07	1.85395e+07	2.04071e+07	8.06023e+06	6.66098e+06	6.66168e+06	1.10373e+07	9.10022e+06	1.01562e+07	-	-
Lmdp002969	UPLC-MS/MS	481.097	319.057	-	-	480.09	C21H20O13	[M+H]+	Myricetin-3-O-galactoside*	Flavonoids	Flavonols	15648-86-9	1	-	1.43216e+07	1.8973e+07	2.13385e+07	8.10279e+06	7.40376e+06	7.00872e+06	1.22652e+07	9.73881e+06	1.08228e+07	-	-
mws4108	UPLC-MS/MS	353.138	189.1	-	-	352.131	C21H20O5	[M+H]+	1-Methoxyphaseollin	Lignans and Coumarins	Coumarins	157226-48-7	3	-	66602.5	75955.2	75985.5	138009	146603	170177	140356	132028	122509	-	-
pmb0580	UPLC-MS/MS	417.1	255.1	-	-	416.111	C21H20O9	[M+H]+	Chrysin-5-O-glucoside (Toringin)	Flavonoids	Flavones	1329-10-8	3	-	117569	92089.3	86255.7	118975	106309	113587	71421.3	74717.2	72212.9	-	-
Lmyp005841	UPLC-MS/MS	417.118	255.059	-	-	416.111	C21H20O9	[M+H]+	Chrysin-7-O-glucoside	Flavonoids	Flavones	31025-53-3	3	-	874226	857473	921225	452738	417977	396424	455124	464643	484281	-	-
mws0071	UPLC-MS/MS	415.103	269.05	-	-	416.111	C21H20O9	[M-H]-	Apigenin-4'-O-rhamnoside	Flavonoids	Flavones	133538-77-9	2	-	35311.8	37872.2	43204.5	45113.1	31053.6	38173.9	36269.5	35371.1	37169.3	-	-
Cmzn005251	UPLC-MS/MS	433.113	271.062	-	-	434.121	C21H22O10	[M-H]-	6-O-Caffeoylarbutin	Phenolic acids	Phenolic acids	136172-60-6	2	-	65889.8	90491.3	44324.8	45948	40794.6	63090.1	39846.8	68027.6	64160.7	-	-
mws1360	UPLC-MS/MS	433.114	269.1	-	-	434.121	C21H22O10	[M-H]-	Engeletin	Flavonoids	Flavanonols	572-31-6	2	-	148375	182166	181562	100128	106456	96465.9	128128	122894	121133	-	-
pme1611	UPLC-MS/MS	433.114	313	-	-	434.121	C21H22O10	[M-H]-	Isohemiphloin	Flavonoids	Flavanones	3682-02-8	3	-	82793.4	89463.8	82325.9	117143	115767	118289	91620.6	102231	116717	-	-
HJN087	UPLC-MS/MS	433.12	271.065	-	-	434.121	C21H22O10	[M-H]-	Naringenin-4'-O-glucoside	Flavonoids	Flavanones	-	2	-	2.59457e+06	2.82038e+06	2.70604e+06	2.61072e+06	2.514e+06	2.71573e+06	2.35793e+06	2.25688e+06	2.35849e+06	-	-
mws1179	UPLC-MS/MS	433.114	271	-	-	434.121	C21H22O10	[M-H]-	Naringenin-7-O-glucoside (Prunin)	Flavonoids	Flavanones	529-55-5	1	-	1.5665e+06	1.81593e+06	1.63878e+06	1.49963e+06	1.67281e+06	1.53667e+06	1.54659e+06	1.60192e+06	1.64691e+06	C09099	ko00941
HJN090	UPLC-MS/MS	433.115	271.06	-	-	434.121	C21H22O10	[M-H]-	Butin-7-O-glucoside	Flavonoids	Flavanones	-	2	-	2.68492e+06	2.79143e+06	2.79452e+06	2.6803e+06	2.45496e+06	2.68629e+06	2.30038e+06	2.31783e+06	2.42446e+06	-	-
Jmgn004021	UPLC-MS/MS	449.109	269.05	-	-	450.116	C21H22O11	[M-H]-	6-C-Glucosyl-2-Hydroxynaringenin	Flavonoids	Flavanones	-	2	-	617666	589764	607814	1.28659e+06	1.43685e+06	1.19849e+06	1.05451e+06	928012	816023	-	-
Lmlp005236	UPLC-MS/MS	451.123	289.083	-	-	450.116	C21H22O11	[M+H]+	Dihydrokaempferol-3-O-glucoside	Flavonoids	Flavanonols	1049-08-8	3	-	9	9	9	1.94716e+06	2.42545e+06	2.08391e+06	1.03629e+06	887001	904257	-	-
Lmmn004625	UPLC-MS/MS	449.109	287.056	-	-	450.116	C21H22O11	[M-H]-	Dihydrokaempferol-7-O-glucoside	Flavonoids	Flavanonols	-	3	-	116949	99430	226204	548113	546432	559467	204984	251923	245384	-	-
HJN086	UPLC-MS/MS	449.11	287.057	-	-	450.116	C21H22O11	[M-H]-	Eriodictyol-3'-O-glucoside	Flavonoids	Flavanones	-	3	-	116949	99430	226204	548113	546432	559467	204984	251923	245384	-	-
MWS20145	UPLC-MS/MS	451.123	289.074	-	-	450.116	C21H22O11	[M+H]+	Eriodictyol-7-O-glucoside	Flavonoids	Flavanones	38965-51-4	3	-	9	9	9	1.69762e+06	2.46866e+06	1.89029e+06	1.22164e+06	870575	990511	-	-
pmb3023	UPLC-MS/MS	449.109	287	-	-	450.116	C21H22O11	[M-H]-	Eriodictyol-8-C-glucoside	Flavonoids	Flavanones	1023271-51-3	3	-	408415	510169	446230	564350	533004	527073	491405	453505	476795	-	-
Lmtn002796	UPLC-MS/MS	449.108	287.057	-	-	450.116	C21H22O11	[M-H]-	Aromadendrin-7-O-glucoside	Flavonoids	Flavanonols	28189-90-4	2	-	576397	617517	541340	1.36101e+06	1.35503e+06	1.33494e+06	882562	861199	919322	-	-
HJN104	UPLC-MS/MS	481.135	319.084	-	-	482.106	C21H22O13	[M-H]-	Dihydromyricetin-3-O-glucoside	Flavonoids	Flavanonols	-	3	-	288355	307267	310191	133083	124115	109349	151737	165647	192244	-	-
mws0043	UPLC-MS/MS	403.139	373.096	-	-	402.132	C21H22O8	[M+H]+	Nobiletin (5,6,7,8,3',4'-Hexamethoxyflavone)	Flavonoids	Flavones	478-01-3	3	-	4530.36	3616.85	4631.46	49974.4	48944.5	54514.4	19388.6	17580.1	19779.8	C10112	-
pma6218	UPLC-MS/MS	419.1	383.1	-	-	418.126	C21H22O9	[M+H]+	O-MethylNaringenin-8-C-arabinoside	Flavonoids	Flavanones	-	3	-	16398.1	11056.2	20814.2	142937	114432	109815	52043.7	72180.9	81633.3	-	-
Lmyp004617	UPLC-MS/MS	419.134	257.081	-	-	418.127	C21H22O9	[M+H]+	Pinocembrin-7-O-glucoside (Pinocembroside)	Flavonoids	Flavanones	75829-43-5	3	-	96188.8	92888.7	90917	53964.8	35979.2	46690.5	64691.5	65320.1	64619.5	-	-
HJN055	UPLC-MS/MS	435.13	273.077	-	-	436.136	C21H24O10	[M-H]-	Dihydrocharcone-4'-O-glucoside	Flavonoids	Chalcones	-	2	-	599390	554236	575205	280486	280696	280166	397101	384239	373448	-	-
mws2118	UPLC-MS/MS	435.13	166.7	-	-	436.137	C21H24O10	[M-H]-	Phloretin-2'-O-glucoside (Phlorizin)	Flavonoids	Chalcones	60-81-1	2	-	361384	300518	301171	145633	136119	157164	226055	202712	212621	C01604	ko00941,ko01110
Lmfn004093	UPLC-MS/MS	435.13	315.088	-	-	436.137	C21H24O10	[M-H]-	Phloretin-4'-O-glucoside (Trilobatin)	Flavonoids	Chalcones	4192-90-9	2	-	1.30904e+06	1.42573e+06	1.24322e+06	240123	247090	224851	614575	606715	628145	-	-
Zmdn002400	UPLC-MS/MS	451.125	289.073	-	-	452.132	C21H24O11	[M-H]-	Epicatechin-3'-O-β-D-glucopyranoside*	Flavonoids	Flavanols	-	2	-	400533	440495	397889	73684.7	113373	122459	208717	213069	217360	-	-
Zmdn002049	UPLC-MS/MS	451.127	289.073	-	-	452.132	C21H24O11	[M-H]-	Epicatechin-4'-O-β-D-glucopyranoside*	Flavonoids	Flavanols	-	2	-	741660	829518	737499	199943	250106	197324	465847	367930	325914	-	-
Zmdn002353	UPLC-MS/MS	451.126	289.073	-	-	452.132	C21H24O11	[M-H]-	Epicatechin-6-C-β-D-glucopyranoside	Flavonoids	Flavanols	-	2	-	525049	658517	573767	165116	146321	168334	318278	288814	310569	-	-
HJN041	UPLC-MS/MS	451.124	289.072	-	-	452.131	C21H24O11	[M-H]-	Epicatechin glucoside	Flavonoids	Flavanols	-	2	-	1.25356e+06	1.20479e+06	1.12991e+06	444772	541532	587253	882075	846460	868884	-	-
Wmyn000213	UPLC-MS/MS	467.115	313.054	-	-	468.127	C21H24O12	[M-H]-	3,4-di-hydroxyphenethyol alcohol 4-O-β-D-(6'-O-galloyol)-glucopyranoside	Phenolic acids	Phenolic acids	-	2	-	9	9	9	573339	615157	546669	206870	245753	254120	-	-
pmb0530	UPLC-MS/MS	664.116	136.2	-	-	663.109	C21H27N7O14P2	[M+H]+	Nicotinic acid adenine dinucleotide	Nucleotides and derivatives	Nucleotides and derivatives	53-84-9	3	-	248971	232580	254198	45269.9	61805.7	56892.9	117308	117466	111885	C00003	ko00190,ko00730,ko00760,ko01100,ko01240
pme2651	UPLC-MS/MS	742.1	620.1	-	-	743.076	C21H28N7O17P3	[M-H]-	NADP (Nicotinamide adenine dinucleotide phosphate)	Nucleotides and derivatives	Nucleotides and derivatives	53-59-8	3	-	66989.6	66585.7	78307.1	23562.6	19552.6	17015.7	28595.6	27480.3	33405.2	C00006	ko00195,ko00480,ko00760,ko01100,ko01240
Lmsn002288	UPLC-MS/MS	503.141	341.088	-	-	504.148	C21H28O14	[M-H]-	1-O-Caffeoyl-(6-O-glucosyl)-β-D-glucose	Phenolic acids	Phenolic acids	-	2	-	74373.6	53630.9	79002	125855	124527	132505	99939.8	100109	97264.3	-	-
Qmwp111506	UPLC-MS/MS	312.231	81.0693	-	-	311.225	C21H29NO	[M+H]+	1-Methyl-2-[(Z)-6-undecyl]-4(1H)-quinolone	Alkaloids	Alkaloids	-	2	-	16616.6	15930.4	20126.1	25398.1	28090.1	10812.5	12346	14354	18961.2	-	-
Hmhn002787	UPLC-MS/MS	443.192	161.04	-	-	444.2	C21H32O10	[M-H]-	(1'R,3R,5R,8'S)-Dihydrophaseic acid-O-β-D-glucoside	Phenolic acids	Phenolic acids	-	1	-	111319	115571	108841	201317	197865	210699	131848	124931	130649	-	-
pmb1562	UPLC-MS/MS	351.253	146.9	-	-	350.246	C21H34O4	[M+H]+	1-Stearidonoyl-Glycerol	Lipids	Glycerol ester	-	2	-	276059	277764	265310	157433	151462	162601	157064	155970	131030	-	-
Lmhp011562	UPLC-MS/MS	353.269	261.221	-	-	352.261	C21H36O4	[M+H]+	1-α-Linolenoyl-glycerol	Lipids	Glycerol ester	-	1	-	7.13372e+06	6.95577e+06	5.86844e+06	8.80967e+06	8.25066e+06	8.09562e+06	7.05674e+06	5.69299e+06	5.83873e+06	-	-
Lmhp011388	UPLC-MS/MS	353.269	261.221	-	-	352.261	C21H36O4	[M+H]+	2-α-Linolenoyl-glycerol	Lipids	Glycerol ester	55268-58-1	1	-	908306	955504	759758	954990	904021	856685	944982	592862	648306	-	-
pmp001267	UPLC-MS/MS	320.295	302.285	-	-	319.288	C21H37NO	[M+H]+	2-(Dodecylamino)-3-phenyl-1-propanol	Others	Alcohol compounds	-	2	-	34372.4	66755	40967.8	9	9	9	14795.7	22223.8	18916.9	-	-
Lmhp007836	UPLC-MS/MS	448.246	307.227	-	-	447.239	C21H38NO7P	[M+H]+	LysoPE 16:3	Lipids	LPE	-	3	-	23587.6	16306.8	19167.4	10468.4	9231.67	9	11773.7	9799.98	9408.83	-	-
Lmhp112042	UPLC-MS/MS	355.284	263.237	-	-	354.277	C21H38O4	[M+H]+	1-Linoleoylglycerol	Lipids	Glycerol ester	2277-28-3	2	-	1.13122e+06	1.17678e+06	955386	1.20876e+06	1.29483e+06	1.17364e+06	3.3236e+06	2.99292e+06	2.64256e+06	-	-
pmb0296	UPLC-MS/MS	357.3	265.4	-	-	356.293	C21H40O4	[M+H]+	1-Oleoyl-Sn-Glycerol	Lipids	Glycerol ester	129784-87-8	3	-	117875	112580	108053	490228	487118	472091	276071	225442	214152	-	-
Lmhp009034	UPLC-MS/MS	452.277	311.258	-	-	451.27	C21H42NO7P	[M+H]+	LysoPE 16:1	Lipids	LPE	-	3	-	406454	398827	402374	646806	682520	585737	396145	479713	363663	-	-
Lmhp008763	UPLC-MS/MS	452.277	311.258	-	-	451.27	C21H42NO7P	[M+H]+	LysoPE 16:1(2n isomer)	Lipids	LPE	-	3	-	138613	142662	142537	56525	58957	74836.1	71618.8	63525.4	83305.4	-	-
pmb0876	UPLC-MS/MS	454.293	313.274	-	-	453.286	C21H44NO7P	[M+H]+	LysoPE 16:0	Lipids	LPE	53862-35-4	1	-	1.89906e+07	2.44261e+07	1.92988e+07	3.29583e+07	3.15095e+07	3.19419e+07	2.29596e+07	2.07112e+07	2.03001e+07	-	-
pmd0160	UPLC-MS/MS	454.293	313.274	-	-	453.286	C21H44NO7P	[M+H]+	LysoPE 16:0(2n isomer)	Lipids	LPE	-	3	-	6.78827e+06	7.50753e+06	6.78212e+06	1.01522e+07	1.10832e+07	9.49124e+06	6.6378e+06	6.49859e+06	5.90823e+06	-	-
pmp000573	UPLC-MS/MS	447.129	285.08	-	-	446.121	C22H22O10	[M+H]+	Acacetin-7-O-galactoside*	Flavonoids	Flavones	-	3	-	43179.4	55747.8	50579.5	35544.1	61528.8	34958	45442.5	38486.1	48674.4	-	-
pmp000575	UPLC-MS/MS	447.129	285.18	-	-	446.121	C22H22O10	[M+H]+	Acacetin-7-O-glucoside (Tilianin)*	Flavonoids	Flavones	4291-60-5	3	-	118974	48882.6	109028	85504.3	101642	87101	64293.8	61609.1	71418.7	-	-
Lmjp003655	UPLC-MS/MS	463.123	301.078	-	-	462.116	C22H22O11	[M+H]+	6-C-MethylKaempferol-3-glucoside	Flavonoids	Flavones	-	1	-	340345	309656	315080	6.27409e+07	6.2123e+07	6.27869e+07	3.62705e+07	3.44875e+07	3.16764e+07	-	-
Hmgp002189	UPLC-MS/MS	463.125	301.07	-	-	462.118	C22H22O11	[M+H]+	Hispidulin-7-O-glucoside(Homoplantaginin)	Flavonoids	Flavones	17680-84-1	1	-	289381	325201	280500	6.10065e+07	6.33766e+07	6.23131e+07	3.68732e+07	3.3797e+07	3.0493e+07	C17762	-
pmb2999	UPLC-MS/MS	461.109	299.1	-	-	462.116	C22H22O11	[M-H]-	Chrysoeriol-5-O-glucoside	Flavonoids	Flavones	-	3	-	115543	88532.6	92308.7	1.0526e+06	987967	1.03759e+06	239698	247462	243012	-	-
pmb0629	UPLC-MS/MS	463.123	313.1	-	-	462.116	C22H22O11	[M+H]+	Chrysoeriol-6-C-glucoside (Isoscoparin)	Flavonoids	Flavones	20013-23-4	3	-	9	9	9	31950.7	37226.7	18468.6	11024.4	16866.4	14071.5	C05990	-
pmb3012	UPLC-MS/MS	461.109	299.2	-	-	462.116	C22H22O11	[M-H]-	Chrysoeriol-7-O-glucoside	Flavonoids	Flavones	19993-32-9	2	-	84517.2	66238.7	52364.9	1.4134e+07	1.4531e+07	1.43226e+07	8.02459e+06	8.07722e+06	8.38277e+06	-	-
pmp000579	UPLC-MS/MS	463.123	301.07	-	-	462.116	C22H22O11	[M+H]+	Diosmetin-7-O-galactoside*	Flavonoids	Flavones	-	1	-	379195	328806	314004	6.94403e+07	7.33362e+07	7.01247e+07	3.83307e+07	3.79548e+07	3.63813e+07	-	-
Hmmp004965	UPLC-MS/MS	463.124	301.07	-	-	462.116	C22H22O11	[M+H]+	Diosmetin-7-O-glucoside*	Flavonoids	Flavones	20126-59-4	1	-	311633	307752	330924	6.20581e+07	6.54353e+07	6.25047e+07	3.64683e+07	3.2601e+07	3.18218e+07	-	-
Hmcp002539	UPLC-MS/MS	463.122	317.06	-	-	462.116	C22H22O11	[M+H]+	Isorhamnetin-3-O-rhamnoside	Flavonoids	Flavonols	-	3	-	35481.4	46443.6	46477.1	74325.7	72012.3	68407.3	53564.2	39069.3	35739.6	-	-
Lmjp003295	UPLC-MS/MS	479.118	317.073	-	-	478.111	C22H22O12	[M+H]+	6-Methoxykaempferol-3-O-glucoside	Flavonoids	Flavonols	63422-27-5	1	-	1.28409e+06	1.16127e+06	1.86535e+06	3.53667e+06	4.22685e+06	3.70191e+06	2.84323e+06	2.81553e+06	3.18473e+06	-	-
Lmjp002906	UPLC-MS/MS	479.118	317.065	-	-	478.111	C22H22O12	[M+H]+	Rhamnetin-3-O-Glucoside*	Flavonoids	Flavonols	27875-34-9	1	-	1.20467e+06	1.48649e+06	870032	1.75158e+06	4.74864e+06	6.72472e+06	3.1401e+06	1.53607e+06	2.92658e+06	-	-
Lmjp003044	UPLC-MS/MS	479.118	317.062	-	-	478.111	C22H22O12	[M+H]+	Isorhamnetin-3-O-Glucoside*	Flavonoids	Flavonols	5041-82-7	1	-	721338	1.28287e+06	841367	3.54167e+06	6.10013e+06	7.04724e+06	1.2828e+06	1.558e+06	3.08129e+06	-	-
Hmcp002207	UPLC-MS/MS	479.118	317.06	-	-	478.111	C22H22O12	[M+H]+	Isorhamnetin-7-O-glucoside (Brassicin)*	Flavonoids	Flavonols	6743-96-0	1	-	721338	1.28287e+06	841367	3.54167e+06	6.10013e+06	7.04724e+06	1.2828e+06	1.558e+06	3.08129e+06	-	-
Hmgp002148	UPLC-MS/MS	479.12	317.06	-	-	478.112	C22H22O12	[M+H]+	Nepetin-7-O-alloside	Flavonoids	Flavones	-	1	-	721338	1.28287e+06	841367	3.54167e+06	6.10013e+06	7.04724e+06	1.2828e+06	1.558e+06	3.08129e+06	-	-
Lmsn002937	UPLC-MS/MS	493.099	169.014	-	-	494.106	C22H22O13	[M-H]-	1-O-Caffeoyl-6-O-galloyl-β-D-glucose	Phenolic acids	Phenolic acids	-	2	-	37323.4	39071.6	54736.8	15259.1	26498.5	24471.6	42734.1	39892.6	41568.1	-	-
HJAP005	UPLC-MS/MS	495.113	333.068	-	-	494.106	C22H22O13	[M+H]+	Laricitrin-3-O-glucoside	Flavonoids	Flavonols	39986-90-8	2	-	449400	474811	409308	1.04184e+06	751898	758546	664968	698419	539319	-	-
pme1598	UPLC-MS/MS	463.125	301	-	-	464.132	C22H24O11	[M-H]-	Hesperetin-5-O-glucoside	Flavonoids	Flavanones	69651-80-5	2	-	2.30254e+07	1.9087e+07	1.99488e+07	3.97192e+07	3.66913e+07	3.96613e+07	2.40798e+07	2.23702e+07	2.49768e+07	-	-
Lmzp002365	UPLC-MS/MS	465.139	303.09	-	-	464.131	C22H24O11	[M+H]+	Hesperetin-7-O-glucoside	Flavonoids	Flavanones	31712-49-9	2	-	2.48782e+06	1.47259e+06	2.05827e+06	1.00625e+07	9.85818e+06	1.057e+07	6.05983e+06	5.37623e+06	5.21278e+06	C16422	ko00941
Lmtp003948	UPLC-MS/MS	481.134	319.046	-	-	480.127	C22H24O12	[M+H]+	3',5',5,7-Tetrahydroxy-4'-methoxyflavanone-3'-O-glucoside	Flavonoids	Flavones	-	2	-	1.68699e+07	2.05286e+07	1.85665e+07	7.37787e+06	6.94694e+06	7.04852e+06	1.23504e+07	1.07721e+07	1.19347e+07	-	-
pmb3066	UPLC-MS/MS	481.135	319.2	-	-	482.142	C22H26O12	[M-H]-	5-O-p-Coumaroylshikimic acid O-glucoside	Phenolic acids	Phenolic acids	-	2	-	102590	85381	97980.7	68244.8	51592.2	66544.5	82837.1	72798	75698.3	-	-
MWS20152	UPLC-MS/MS	417.156	402.1	-	-	418.163	C22H26O8	[M-H]-	Syringaresinol	Lignans and Coumarins	Lignans	21453-71-4	2	-	64435.1	55790.5	66091.2	51118.6	36905.5	44289.1	39559	43917.2	41474	C10889	-
Lmhp009769	UPLC-MS/MS	466.293	325.274	-	-	465.286	C22H44NO7P	[M+H]+	LysoPE 17:1	Lipids	LPE	-	2	-	94843.2	96636.3	88440.4	136246	142654	138980	88772	76099.6	84209.9	-	-
Lmhp009464	UPLC-MS/MS	466.293	325.274	-	-	465.286	C22H44NO7P	[M+H]+	LysoPE 17:1(2n isomer)	Lipids	LPE	-	2	-	97027.2	81514.5	83557.5	117259	112919	106327	88082.2	79749.6	76683.7	-	-
Hmyn007168	UPLC-MS/MS	483.272	255.232	-	-	484.278	C22H45O9P	[M-H]-	LysoPG 16:0	Lipids	Glycerol ester	-	3	-	9.17935e+06	8.04357e+06	5.77224e+06	3.83416e+07	3.5428e+07	3.10291e+07	1.86913e+07	1.53825e+07	1.45587e+07	-	-
pmd0130	UPLC-MS/MS	468.308	184.073	-	-	467.301	C22H46NO7P	[M+H]+	LysoPC 14:0	Lipids	LPC	20559-16-4	2	-	150320	171462	167315	309943	328301	338339	173506	180803	175047	-	-
Lmhp010162	UPLC-MS/MS	468.308	327.289	-	-	467.301	C22H46NO7P	[M+H]+	LysoPE 17:0	Lipids	LPE	-	2	-	121827	132755	115458	813540	780314	789456	407268	357940	341119	-	-
pmp000581	UPLC-MS/MS	475.123	271.06	-	-	474.116	C23H22O11	[M+H]+	Apigenin-7-O-(6''-acetyl)glucoside	Flavonoids	Flavones	72741-92-5	3	-	1.10099e+06	1.08057e+06	1.22581e+06	26366.3	26183	22684.1	330714	345594	378379	-	-
HJAP112	UPLC-MS/MS	491.11	303.057	-	-	490.111	C23H22O12	[M+H]+	Quercetin-3-O-(2''-O-acetyl)rhamnoside	Flavonoids	Flavonols	-	3	-	102574	102254	97761.3	32414.6	31168.3	39250.6	51879	55643.2	57321.7	-	-
Lmmp003903	UPLC-MS/MS	491.118	287.05	-	-	490.111	C23H22O12	[M+H]+	Kaempferol-3-O-(2''-O-acetyl)glucoside	Flavonoids	Flavonols	-	3	-	130157	128529	122653	146691	107600	130825	99998.2	102974	102806	-	-
pmb3041	UPLC-MS/MS	521.094	329.2	-	-	522.101	C23H22O14	[M-H]-	Tricin-7-O-saccharic acid	Flavonoids	Flavones	-	3	-	306955	329142	356234	303851	299328	271520	271330	306049	294066	-	-
HJAP018	UPLC-MS/MS	523.099	319.048	-	-	522.1	C23H22O14	[M+H]+	Myricetin-3-O-(6''-acetyl)glucoside	Flavonoids	Flavonols	-	3	-	48366.4	35573.8	47207.4	46560.5	48814.5	49264.4	46325.8	37124.2	91040.9	-	-
Lmhp206353	UPLC-MS/MS	493.134	331.081	-	-	492.127	C23H24O12	[M+H]+	Tricin-4'-O-glucoside	Flavonoids	Flavones	-	3	-	151538	166717	184384	6.09621e+06	6.55651e+06	5.14953e+06	3.25884e+06	2.81929e+06	2.94362e+06	-	-
pmb0736	UPLC-MS/MS	493.134	331.081	-	-	492.127	C23H24O12	[M+H]+	Tricin-7-O-Glucoside	Flavonoids	Flavones	32769-01-0	2	-	14763.3	11812.4	9	1.39476e+06	1.31689e+06	1.55413e+06	399640	409531	355262	-	-
Hmcp002187	UPLC-MS/MS	509.128	347.07	-	-	508.121	C23H24O13	[M+H]+	Limocitrin-3-O-galactoside	Flavonoids	Flavonols	-	3	-	11264.6	9	8264.13	49109.9	62559	43464.2	36364.1	28242	53330.4	-	-
pmb0500	UPLC-MS/MS	411.192	177.055	-	-	410.184	C23H26N2O5	[M+H]+	N-p-Coumaroyl-N'-feruloylputrescine	Alkaloids	Phenolamine	380302-96-5	3	-	9	9	9	58502.6	47412.8	59327.4	24117.9	24156.4	28026.5	-	-
mws1454	UPLC-MS/MS	477.14	315	-	-	478.147	C23H26O11	[M-H]-	Persicoside	Flavonoids	Flavanones	28978-03-2	2	-	189370	198871	193859	1.94993e+07	1.89511e+07	1.94407e+07	1.04678e+07	1.0092e+07	9.61363e+06	-	-
Lmhp008233	UPLC-MS/MS	474.262	333.242	-	-	473.254	C23H40NO7P	[M+H]+	LysoPE 18:4	Lipids	LPE	-	3	-	36891.7	29483.6	11050.7	109025	106144	117707	66564.4	56340.5	66092.2	-	-
Lmhp008801	UPLC-MS/MS	476.277	335.258	-	-	475.27	C23H42NO7P	[M+H]+	LysoPE 18:3	Lipids	LPE	-	1	-	606632	583152	635486	1.06702e+06	1.12208e+06	972024	664085	715715	688837	-	-
Lmhp008589	UPLC-MS/MS	476.277	335.258	-	-	475.27	C23H42NO7P	[M+H]+	LysoPE 18:3(2n isomer)	Lipids	LPE	-	1	-	1.48108e+06	1.60625e+06	1.42374e+06	1.3683e+06	1.40132e+06	1.40852e+06	1.15379e+06	1.17348e+06	1.12778e+06	-	-
pmb0881	UPLC-MS/MS	478.293	337.274	-	-	477.286	C23H44NO7P	[M+H]+	LysoPE 18:2	Lipids	LPE	-	1	-	921608	951953	967103	1.74876e+06	1.75736e+06	1.62024e+06	1.18014e+06	1.17796e+06	1.16938e+06	-	-
pmb0874	UPLC-MS/MS	478.293	337.274	-	-	477.286	C23H44NO7P	[M+H]+	LysoPE 18:2(2n isomer)	Lipids	LPE	-	1	-	2.27132e+06	2.40181e+06	2.3303e+06	2.82295e+06	2.85869e+06	2.77884e+06	1.94448e+06	2.0798e+06	1.94013e+06	-	-
pmb2260	UPLC-MS/MS	480.308	184.073	-	-	479.301	C23H46NO7P	[M+H]+	LysoPC 15:1	Lipids	LPC	-	3	-	304882	344772	278340	1.2483e+06	668317	747952	490926	462064	393270	-	-
mws0289	UPLC-MS/MS	480.308	339.289	-	-	479.301	C23H46NO7P	[M+H]+	LysoPE 18:1	Lipids	LPE	89576-29-4	3	-	888140	976437	936750	6.2646e+06	5.21587e+06	5.23807e+06	3.7021e+06	3.34282e+06	3.21104e+06	-	-
pmb0856	UPLC-MS/MS	480.308	339.289	-	-	479.301	C23H46NO7P	[M+H]+	LysoPE 18:1(2n isomer)	Lipids	LPE	-	3	-	966267	958793	993626	1.82783e+06	1.88591e+06	2.27478e+06	1.78608e+06	1.60262e+06	1.6813e+06	-	-
pmb2319	UPLC-MS/MS	482.324	184.073	-	-	481.317	C23H48NO7P	[M+H]+	LysoPC 15:0	Lipids	LPC	108273-89-8	1	-	360357	376844	308510	1.87489e+06	2.16281e+06	2.01906e+06	1.05433e+06	932573	875952	-	-
Lmhp009129	UPLC-MS/MS	482.324	184.073	-	-	481.317	C23H48NO7P	[M+H]+	LysoPC 15:0(2n isomer)	Lipids	LPC	-	1	-	447224	472091	517379	2.69029e+06	2.67421e+06	2.53321e+06	1.16585e+06	1.14049e+06	1.08303e+06	-	-
pmb0883	UPLC-MS/MS	482.324	341.305	-	-	481.317	C23H48NO7P	[M+H]+	LysoPE 18:0	Lipids	LPE	69747-55-3	2	-	18860.9	23613.5	13649.2	128925	138312	120287	56330	45526.8	48418.8	-	-
pmb0880	UPLC-MS/MS	482.324	341.305	-	-	481.317	C23H48NO7P	[M+H]+	LysoPE 18:0(2n isomer)	Lipids	LPE	-	2	-	17169.5	15247.8	18272.6	83139.3	87793.6	85186.1	57522.7	42602	41516.4	-	-
pma0825	UPLC-MS/MS	503	255	-	-	502.111	C24H22O12	[M+H]+	Chrysin-7-O-(6''-malonyl)glucoside	Flavonoids	Flavones	-	3	-	24062.9	17064.4	22643.3	27454.4	23294.9	20226.7	17302.4	16645.2	14185.9	-	-
pmb2653	UPLC-MS/MS	649.1	145	-	-	650.227	C24H42O20	[M-H]-	DMelezitose O-rhamnoside	Others	Saccharides	-	3	-	28547.6	23633.6	41036.5	294152	321329	319221	136044	158773	164653	-	-
pma1303	UPLC-MS/MS	492.308	184.073	-	-	491.301	C24H46NO7P	[M+H]+	LysoPC 16:2	Lipids	LPC	-	1	-	973786	1.15993e+06	1.01681e+06	5.00267e+06	5.37323e+06	5.3542e+06	2.57849e+06	2.6012e+06	2.66347e+06	-	-
pmb0863	UPLC-MS/MS	492.308	184.073	-	-	491.301	C24H46NO7P	[M+H]+	LysoPC 16:2(2n isomer)	Lipids	LPC	-	1	-	1.06889e+06	1.19463e+06	1.03877e+06	4.90166e+06	5.62635e+06	5.47511e+06	2.74005e+06	2.77223e+06	2.7382e+06	-	-
pmp001270	UPLC-MS/MS	494.324	184.073	-	-	493.317	C24H48NO7P	[M+H]+	LysoPC 16:1	Lipids	LPC	76790-27-7	1	-	4.37719e+06	4.53475e+06	4.70263e+06	2.99645e+07	2.95791e+07	2.99738e+07	1.20976e+07	1.32008e+07	1.24028e+07	-	-
Lmhp008833	UPLC-MS/MS	494.324	184.073	-	-	493.317	C24H48NO7P	[M+H]+	LysoPC 16:1(2n isomer)	Lipids	LPC	-	1	-	1.11065e+06	1.20685e+06	1.16502e+06	9	9	9	1.60564e+06	1.34114e+06	1.46383e+06	-	-
pmb0855	UPLC-MS/MS	496.34	184.073	-	-	495.332	C24H50NO7P	[M+H]+	LysoPC 16:0	Lipids	LPC	17364-16-8	1	-	9.22089e+06	9.93542e+06	8.84733e+06	2.89432e+07	2.75457e+07	2.89602e+07	1.58342e+07	1.59734e+07	1.50291e+07	-	-
pmd0132	UPLC-MS/MS	496.34	184.073	-	-	495.332	C24H50NO7P	[M+H]+	LysoPC 16:0(2n isomer)	Lipids	LPC	-	1	-	5.31487e+06	6.19012e+06	5.59705e+06	1.78689e+07	1.66509e+07	1.80351e+07	8.51471e+06	8.65858e+06	8.43665e+06	-	-
MWSmce328	UPLC-MS/MS	517.132	163.04	-	-	516.127	C25H24O12	[M+H]+	Isochlorogenic acid C	Phenolic acids	Phenolic acids	57378-72-0	3	-	22719.1	9	20174	18085	24729.9	28458.8	89384.7	64817.5	60945	-	-
pmb0608	UPLC-MS/MS	549.124	301.4	-	-	548.117	C25H24O14	[M+H]+	Chrysoeriol-7-O-(6''-malonyl)glucoside	Flavonoids	Flavones	-	3	-	2167.25	1349.68	2798.41	47483.1	97141	101142	37853	34587.7	28424.1	-	-
pmb2979	UPLC-MS/MS	549.125	387.1	-	-	550.132	C25H26O14	[M-H]-	Hesperetin-7-O-(6''-malonyl)glucoside	Flavonoids	Flavanones	-	3	-	252227	314265	296142	179383	173435	198646	248643	210815	229331	-	-
pmb0769	UPLC-MS/MS	485.1	323.1	-	-	484.185	C25H28N2O8	[M+H]+	N-(p-Coumaroyl)serotonin Glucoside	Alkaloids	Plumerane	76423-56-8	3	-	9	9	9	207463	202089	204338	65225.9	46302.5	41086.5	-	-
Ymjm000135	UPLC-MS/MS	507.185	161.024	-	-	508.195	C25H32O11	[M-H]-	8R-Dihydrodehydrodiconferyl alcohol 4-O-β-D-glucopyranoside	Lignans and Coumarins	Lignans	-	2	-	35308.7	26585.3	20682.8	34470.5	23980.5	35822.1	27925.3	25298.7	27183.2	-	-
Lmhp009497	UPLC-MS/MS	502.293	361.274	-	-	501.286	C25H44NO7P	[M+H]+	LysoPE 20:4	Lipids	LPE	-	3	-	18941.6	22779.9	18879.8	23628.3	21009.9	24212.1	20273.5	16326.5	23690.1	-	-
Lmhp010040	UPLC-MS/MS	504.308	363.289	-	-	503.301	C25H46NO7P	[M+H]+	LysoPE 20:3	Lipids	LPE	-	2	-	170071	175724	164409	662656	669148	653899	370498	322768	321946	-	-
Lmhp009802	UPLC-MS/MS	504.308	363.289	-	-	503.301	C25H46NO7P	[M+H]+	LysoPE 20:3(2n isomer)	Lipids	LPE	-	2	-	152922	162055	150281	647117	627527	624183	312665	304653	325601	-	-
Lmhp008718	UPLC-MS/MS	506.324	184.073	-	-	505.317	C25H48NO7P	[M+H]+	LysoPC 17:2	Lipids	LPC	-	1	-	699394	759376	701641	2.76462e+06	2.82164e+06	2.77271e+06	1.23818e+06	1.17934e+06	1.1556e+06	-	-
Lmhp010757	UPLC-MS/MS	506.324	365.305	-	-	505.317	C25H48NO7P	[M+H]+	LysoPE 20:2	Lipids	LPE	-	3	-	339624	471776	332334	1.16164e+06	1.40975e+06	1.16166e+06	731784	512254	525211	-	-
Lmhp010514	UPLC-MS/MS	506.324	365.305	-	-	505.317	C25H48NO7P	[M+H]+	LysoPE 20:2(2n isomer)	Lipids	LPE	-	3	-	173415	217064	200987	429731	481077	402766	270023	232268	236190	-	-
Lmhp009590	UPLC-MS/MS	508.34	184.073	-	-	507.332	C25H50NO7P	[M+H]+	LysoPC 17:1	Lipids	LPC	-	1	-	400605	411341	457321	3.09072e+06	3.3074e+06	3.15946e+06	1.28516e+06	1.26021e+06	1.18714e+06	-	-
pmb2406	UPLC-MS/MS	510.355	184.073	-	-	509.348	C25H52NO7P	[M+H]+	LysoPC 17:0	Lipids	LPC	50930-23-9	2	-	2.22665e+06	2.54801e+06	2.45233e+06	2.53494e+07	2.51366e+07	2.49159e+07	1.01163e+07	1.01117e+07	9.75792e+06	-	-
Lmhp010515	UPLC-MS/MS	510.355	184.073	-	-	509.348	C25H52NO7P	[M+H]+	LysoPC 17:0(2n isomer)	Lipids	LPC	-	2	-	636908	671785	652444	6.42753e+06	6.538e+06	6.42261e+06	2.56183e+06	2.73477e+06	2.44663e+06	-	-
pmb0745	UPLC-MS/MS	497.144	331.081	-	-	496.137	C26H24O10	[M+H]+	Tricin-4'-O-syringyl alcohol	Flavonoids	Flavones	-	3	-	9	9	9	32002.2	35425.2	30172.1	12430.6	17607.6	11966.4	-	-
Hmcp001858	UPLC-MS/MS	565.152	287.05	-	-	564.147	C26H28O14	[M+H]+	Kaempferol-3-O-arabinoside-7-O-rhamnoside	Flavonoids	Flavonols	-	3	-	51281.1	41533.2	49571.7	39928.4	41555.4	50639.1	37712.7	45195	40238.4	-	-
HJAP148	UPLC-MS/MS	581.148	287.059	-	-	580.142	C26H28O15	[M+H]+	Kaempferol-3-O-sambubioside	Flavonoids	Flavonols	27661-51-4	1	-	221404	190695	178491	5.52359e+07	4.8882e+07	5.42271e+07	2.47782e+07	2.38491e+07	1.96347e+07	-	-
Lmtp004044	UPLC-MS/MS	597.145	303.043	-	-	596.138	C26H28O16	[M+H]+	Quercetin-3-O-apiosyl(1→2)galactoside*	Flavonoids	Flavonols	-	1	-	1.50642e+07	1.28495e+07	1.38838e+07	2.30223e+07	2.22652e+07	2.41395e+07	1.49074e+07	1.70001e+07	1.86469e+07	-	-
Lmjp002596	UPLC-MS/MS	597.145	303.049	-	-	596.138	C26H28O16	[M+H]+	Quercetin-3-O-sambubioside*	Flavonoids	Flavonols	83048-35-5	1	-	1.41386e+07	1.38229e+07	1.4778e+07	2.05246e+07	2.23248e+07	2.24328e+07	1.39109e+07	1.62808e+07	1.78107e+07	C12637	ko00944
Lmln001951	UPLC-MS/MS	595.135	300.028	-	-	596.138	C26H28O16	[M-H]-	Quercetin-3-O-(6''-O-arabinosyl)glucoside	Flavonoids	Flavonols	-	3	-	813896	753154	836594	1.74208e+06	1.72124e+06	1.74867e+06	1.28817e+06	1.32085e+06	1.28095e+06	-	-
pmn001378	UPLC-MS/MS	519.187	357.136	-	-	520.194	C26H32O11	[M-H]-	Pinoresinol-4-O-glucoside	Lignans and Coumarins	Lignans	41607-20-9	2	-	4.08434e+06	4.01691e+06	4.2581e+06	3.62195e+06	3.62466e+06	3.62411e+06	3.87941e+06	3.39156e+06	3.74685e+06	C17529	-
Cmsp003083	UPLC-MS/MS	521.201	131.049	-	-	520.194	C26H32O11	[M+H]+	Dehydrodiconiferyl alcohol-4-O-glucoside	Lignans and Coumarins	Lignans	107870-88-2	2	-	1.48764e+06	1.40647e+06	1.50439e+06	544199	503003	634095	932853	831075	899483	-	-
Lmsp003655	UPLC-MS/MS	521.202	131.049	-	-	520.194	C26H32O11	[M+H]+	Dehydrodiconiferyl alcohol-gamma'-O-glucoside	Phenolic acids	Phenolic acids	-	1	-	1.84317e+06	1.59504e+06	1.68362e+06	661354	652820	694936	1.00502e+06	998251	1.04427e+06	-	-
HJN083	UPLC-MS/MS	521.202	359.15	-	-	522.211	C26H34O11	[M-H]-	Lariciresinol-4'-O-glucoside	Lignans and Coumarins	Lignans	143663-00-7	1	-	9	13118	16663.9	20543.9	9	23933.7	11272	11242.8	14629.4	-	-
Lmdn001925	UPLC-MS/MS	537.198	375.152	-	-	538.205	C26H34O12	[M-H]-	Olivil-4'-O-glucoside	Lignans and Coumarins	Lignans	76880-93-8	2	-	98621.2	110408	116538	86628.5	76427.5	80128.5	90332.1	91751.7	105538	-	-
Zmdn003480	UPLC-MS/MS	537.198	375.152	-	-	538.205	C26H34O12	[M-H]-	Cycloolivil-6-O-glucoside	Lignans and Coumarins	Lignans	-	2	-	12961.3	16304.5	19863.4	24662.5	34197.3	26681.9	22939.6	20786.2	22883.3	-	-
Lmtn003096	UPLC-MS/MS	523.21	361.14	-	-	524.226	C26H36O11	[M-H]-	Secoisolariciresinol 4-O-glucoside	Lignans and Coumarins	Lignans	-	2	-	490938	533505	479891	270803	258510	257600	359554	319137	326971	-	-
Hmqp006235	UPLC-MS/MS	516.304	184.073	-	-	515.297	C26H46NO7P	[M+H]+	LysoPC 18:4	Lipids	LPC	-	1	-	379578	324028	420780	2.80543e+06	2.96934e+06	3.03956e+06	1.25535e+06	1.24416e+06	1.16963e+06	-	-
pmb0854	UPLC-MS/MS	518.324	184.073	-	-	517.317	C26H48NO7P	[M+H]+	LysoPC 18:3	Lipids	LPC	-	1	-	1.09069e+06	1.03023e+06	1.07851e+06	2.45326e+06	2.10777e+06	2.16608e+06	1.68518e+06	1.73563e+06	1.52989e+06	-	-
pmb0865	UPLC-MS/MS	518.324	184.073	-	-	517.317	C26H48NO7P	[M+H]+	LysoPC 18:3(2n isomer)	Lipids	LPC	-	1	-	1.28998e+06	1.24548e+06	1.30828e+06	2.56562e+06	2.26029e+06	2.31821e+06	1.8749e+06	1.99201e+06	1.78411e+06	-	-
pmp001273	UPLC-MS/MS	520.34	184.073	-	-	519.332	C26H50NO7P	[M+H]+	LysoPC 18:2	Lipids	LPC	-	1	-	1.05977e+06	1.05481e+06	1.06885e+06	2.72705e+06	2.45552e+06	2.43794e+06	1.936e+06	1.82978e+06	1.88429e+06	-	-
pmp001251	UPLC-MS/MS	520.34	184.073	-	-	519.332	C26H50NO7P	[M+H]+	LysoPC 18:2(2n isomer)	Lipids	LPC	-	1	-	1.99745e+06	2.14579e+06	2.24482e+06	5.41492e+06	5.57033e+06	5.26636e+06	3.24683e+06	3.19936e+06	3.12336e+06	-	-
pmp001281	UPLC-MS/MS	522.355	184.073	-	-	521.348	C26H52NO7P	[M+H]+	LysoPC 18:1	Lipids	LPC	-	1	-	7.48497e+06	7.91944e+06	8.64633e+06	9.64952e+07	9.44403e+07	9.55304e+07	4.88986e+07	5.27424e+07	5.29485e+07	-	-
Lmhp010190	UPLC-MS/MS	522.355	184.073	-	-	521.348	C26H52NO7P	[M+H]+	LysoPC 18:1(2n isomer)	Lipids	LPC	-	1	-	7.23777e+06	7.32539e+06	7.63782e+06	4.6769e+07	4.77967e+07	3.78618e+07	2.28738e+07	2.32096e+07	2.27773e+07	-	-
mws0126	UPLC-MS/MS	524.371	184.073	-	-	523.364	C26H54NO7P	[M+H]+	LysoPC 18:0	Lipids	LPC	19420-57-6	1	-	1.8818e+06	2.35129e+06	1.84472e+06	6.62571e+06	6.47865e+06	6.00344e+06	2.85254e+06	2.48293e+06	2.69618e+06	-	-
pmd0136	UPLC-MS/MS	524.371	184.073	-	-	523.364	C26H54NO7P	[M+H]+	LysoPC 18:0(2n isomer)	Lipids	LPC	-	1	-	396540	546331	467214	2.15419e+06	2.23831e+06	1.86668e+06	707155	741125	670653	-	-
MWSslk160	UPLC-MS/MS	633.074	301.001	-	-	634.081	C27H22O18	[M-H]-	Corilagin	Tannins	Tannin	23094-69-1	3	-	3519.09	2688.69	1273.54	67218.4	58668.4	58736.5	26822.1	31495.1	32881.9	C10219	-
Lmfn001337	UPLC-MS/MS	635.089	169.014	-	-	636.096	C27H24O18	[M-H]-	1,2,3-Tri-O-galloyl-β-D-glucose*	Phenolic acids	Phenolic acids	-	2	-	9	9	9	265227	280034	251338	120183	121122	135884	-	-
Zmdn003203	UPLC-MS/MS	635.091	169.014	-	-	636.096	C27H24O18	[M-H]-	1,2,6-Tri-O-galloyl-β-D-glucose*	Phenolic acids	Phenolic acids	79886-49-0	2	-	9	9	9	296312	262426	282664	102120	106079	134965	C04360	-
Lmfn001209	UPLC-MS/MS	635.089	169.014	-	-	636.096	C27H24O18	[M-H]-	1,3,6-Tri-O-galloyl-β-D-glucose*	Phenolic acids	Phenolic acids	18483-17-5	2	-	9	9	9	284317	242882	291413	111784	124956	120714	C17458	-
Lmsn003088	UPLC-MS/MS	635.089	169.014	-	-	636.096	C27H24O18	[M-H]-	1,4,6-Tri-O-galloyl-β-D-glucose*	Phenolic acids	Phenolic acids	94513-58-3	2	-	9	9	9	263655	240688	243361	90593.4	116196	121882	-	-
pmb0746	UPLC-MS/MS	527.155	331.081	-	-	526.148	C27H26O11	[M+H]+	Tricin-4'-O-(guaiacylglycerol)ether	Flavonoids	Flavones	-	3	-	9	9	9	81125.1	89714.3	93083.8	43993.2	38661.1	36973	-	-
MWSmce498	UPLC-MS/MS	579.169	271.07	-	-	578.164	C27H30O14	[M+H]+	Apigenin-7-O-neohesperidoside (Rhoifolin)*	Flavonoids	Flavones	17306-46-6	1	-	1.18044e+07	1.08691e+07	1.3038e+07	9	9	9	6.39402e+06	6.86653e+06	6.88e+06	C12627	ko00944
pme0368	UPLC-MS/MS	579.171	271.01	-	-	578.164	C27H30O14	[M+H]+	Apigenin-7-O-rutinoside (Isorhoifolin)*	Flavonoids	Flavones	552-57-8	1	-	1.11578e+07	1.01289e+07	1.10169e+07	2682.01	8622.14	6247.16	6.70903e+06	7.31836e+06	6.71605e+06	-	-
pme2493	UPLC-MS/MS	579.171	287.05	-	-	578.164	C27H30O14	[M+H]+	Kaempferol-3,7-O-dirhamnoside (Kaempferitrin)	Flavonoids	Flavonols	482-38-2	2	-	922001	846298	753294	3.09307e+06	3.41577e+06	3.27773e+06	1.32562e+06	1.61546e+06	1.57121e+06	C16981	-
Wmkp002590	UPLC-MS/MS	595.186	127.039	-	-	594.159	C27H30O15	[M+H]+	5,7-Dihydroxy-4-methoxyflavone-3-O-xylose-(1-6)-glucose	Flavonoids	Flavones	-	2	-	1.35929e+06	1.47464e+06	1.28511e+06	268589	226993	271883	657084	811507	711652	-	-
Hmcp001829	UPLC-MS/MS	595.163	303.04	-	-	594.158	C27H30O15	[M+H]+	Quercetin-3,7-Di-O-rhamnoside	Flavonoids	Flavonols	28638-13-3	2	-	1.80825e+07	1.82738e+07	2.07421e+07	3.9501e+06	4.65006e+06	4.45583e+06	8.06172e+06	8.58576e+06	1.02854e+07	-	-
MWSslk146	UPLC-MS/MS	595.167	433.122	-	-	594.159	C27H30O15	[M+H]+	4'-O-Glucosylvitexin	Flavonoids	Flavones	38950-94-6	3	-	94467.4	79861.7	92674	164866	171555	157259	94078.9	96238.9	106757	-	-
Lmnp002413	UPLC-MS/MS	595.166	449.11	-	-	594.159	C27H30O15	[M+H]+	Luteolin-6-C-glucoside-7-O-rhamnoside	Flavonoids	Flavones	-	2	-	1.20008e+06	1.15584e+06	1.22272e+06	1.25538e+06	1.25951e+06	1.10387e+06	1.16326e+06	1.04375e+06	1.12798e+06	-	-
MWSHY0080	UPLC-MS/MS	595.166	287.058	-	-	594.159	C27H30O15	[M+H]+	Luteolin-7-O-neohesperidoside (Lonicerin)	Flavonoids	Flavones	25694-72-8	1	-	9	9	9	1.06997e+07	8.40155e+06	9.24269e+06	5.20011e+06	5.30719e+06	4.99223e+06	C12630	ko00944
pmp000593	UPLC-MS/MS	595.166	287.05	-	-	594.159	C27H30O15	[M+H]+	Luteolin-7-O-rutinoside	Flavonoids	Flavones	3563-98-2	1	-	123356	121352	149736	1.53733e+06	1.3792e+06	1.16155e+06	736168	617772	733455	-	-
mws1073	UPLC-MS/MS	595.166	457.2	-	-	594.159	C27H30O15	[M+H]+	Apigenin-6,8-di-C-glucoside (Vicenin-2)	Flavonoids	Flavones	23666-13-9	3	-	107152	138079	116469	295803	221593	243954	185026	228731	186355	C10195	-
Lmsp004670	UPLC-MS/MS	595.166	287.057	-	-	594.159	C27H30O15	[M+H]+	Kaempferol-3-O-glucoside-7-O-rhamnoside*	Flavonoids	Flavonols	-	1	-	9	9	9	9.29283e+06	8.61082e+06	9.55059e+06	4.19255e+06	5.3197e+06	4.26928e+06	-	-
MWSslk254	UPLC-MS/MS	595.166	287.06	-	-	594.159	C27H30O15	[M+H]+	Kaempferol-3-O-glucorhamnoside*	Flavonoids	Flavonols	40437-72-7	1	-	9	9	9	8.91978e+06	9.40322e+06	9.18069e+06	5.05201e+06	4.82373e+06	4.56236e+06	-	-
Zmcp003989	UPLC-MS/MS	595.163	287.054	-	-	594.159	C27H30O15	[M+H]+	Kaempferol-3-O-rhamnosyl(1→2)glucoside	Flavonoids	Flavonols	-	2	-	2.07212e+06	2.71193e+06	2.35754e+06	2.09502e+06	2.28849e+06	2.22716e+06	2266572	2.13719e+06	2.33534e+06	-	-
MWSHY0061	UPLC-MS/MS	595.164	287.055	-	-	594.159	C27H30O15	[M+H]+	Kaempferol-3-O-neohesperidoside*	Flavonoids	Flavonols	32602-81-6	1	-	9	9	9	9.33199e+06	9.03039e+06	8.41499e+06	4.61622e+06	5.25687e+06	4.26759e+06	-	-
Lmsn002815	UPLC-MS/MS	593.151	285.041	-	-	594.159	C27H30O15	[M-H]-	Kaempferol-3-O-rutinoside(Nicotiflorin)	Flavonoids	Flavonols	17650-84-9	2	-	26245.4	29642.6	33069.9	3.27244e+06	3.31257e+06	3.10033e+06	1.43154e+06	1.65855e+06	1.50075e+06	C21833	ko00944,ko01110
Lmbp002336	UPLC-MS/MS	611.161	303.048	-	-	610.153	C27H30O16	[M+H]+	Quercetin-3-O-(2''-O-rhamnosyl)galactoside	Flavonoids	Flavonols	-	2	-	1.80774e+07	1.88969e+07	1.86881e+07	5.77012e+06	5.61966e+06	5.39734e+06	9.76619e+06	9.07741e+06	1.02432e+07	-	-
Lmsp004166	UPLC-MS/MS	611.161	303.052	-	-	610.153	C27H30O16	[M+H]+	Quercetin-3-O-glucoside-7-O-rhamnoside	Flavonoids	Flavonols	-	1	-	1.03178e+06	1.21616e+06	1.192e+06	1.732e+06	1.61631e+06	1.66086e+06	1.23657e+06	1.05213e+06	914588	-	-
Lmjp002461	UPLC-MS/MS	611.161	303.049	-	-	610.153	C27H30O16	[M+H]+	Quercetin-3-O-neohesperidoside*	Flavonoids	Flavonols	117611-67-3	1	-	2.92928e+07	2.99351e+07	3.75994e+07	3.74183e+07	3.53324e+07	3.52671e+07	3.91748e+07	3.43879e+07	3.36309e+07	-	-
pmn001583	UPLC-MS/MS	609.146	300.029	-	-	610.153	C27H30O16	[M-H]-	Quercetin-3-O-robinobioside	Flavonoids	Flavonols	52525-35-6	2	-	5.04384e+06	5.78069e+06	4.83993e+06	3.91587e+06	3.70179e+06	4.13335e+06	4.02968e+06	3.75839e+06	3.87696e+06	-	-
MWSHY0067	UPLC-MS/MS	611.158	303.051	-	-	610.153	C27H30O16	[M+H]+	Quercetin-3-O-rutinoside (Rutin)*	Flavonoids	Flavonols	153-18-4	1	-	1.01129e+07	1.2276e+07	1.37332e+07	1.25608e+07	1.21436e+07	1.25042e+07	1.26848e+07	1.26599e+07	1.31172e+07	C05625	ko00944,ko01100,ko01110
pmb0711	UPLC-MS/MS	611.161	303.1	-	-	610.153	C27H30O16	[M+H]+	Quercetin-7-O-rutinoside*	Flavonoids	Flavonols	147714-62-3	1	-	1.05665e+07	1.24258e+07	1.38441e+07	1.32957e+07	1.26533e+07	1.25786e+07	1.35942e+07	1.49629e+07	1.34244e+07	-	-
MWSslk148	UPLC-MS/MS	611.161	303.06	-	-	610.153	C27H30O16	[M-3H2O+H]+	Rutin Trihydrate	Flavonoids	Flavanols	207671-50-9	2	-	1.05826e+07	1.12291e+07	1.37806e+07	1.25818e+07	1.20321e+07	1.17231e+07	1.3467e+07	1.40978e+07	1.22106e+07	-	-
Hmpp002612	UPLC-MS/MS	611.161	287.05	-	-	610.153	C27H30O16	[M+H]+	Luteolin-7-O-gentiobioside	Flavonoids	Flavones	-	2	-	13422.8	11413.2	10698.9	1.2797e+07	1.26787e+07	1.36095e+07	5.54393e+06	6.52858e+06	7.59181e+06	-	-
Lmbp002592	UPLC-MS/MS	611.161	287.054	-	-	610.153	C27H30O16	[M+H]+	Kaempferol-3,7-O-diglucoside	Flavonoids	Flavonols	25615-14-9	3	-	9	9	9	6.00741e+06	5.68354e+06	5.17254e+06	2.26714e+06	3.04043e+06	2.70598e+06	-	-
Xmyp005599	UPLC-MS/MS	611.159	287.056	-	-	610.153	C27H30O16	[M+H]+	Kaempferol-3-O-galactoside-4'-O-glucoside	Flavonoids	Flavonols	-	2	-	42376.4	47765.5	57745.9	4.4057e+07	3.76999e+07	4.22652e+07	3.77002e+07	3.28344e+07	5.05963e+07	-	-
pmb0624	UPLC-MS/MS	611.161	431.3	-	-	610.153	C27H30O16	[M+H]+	Isoorientin-7-O-glucoside	Flavonoids	Flavones	-	3	-	124353	148276	156901	38389.4	42559	49559.5	75266.7	87974.1	67388.5	-	-
Zmhp102730	UPLC-MS/MS	627.156	303.051	-	-	626.148	C27H30O17	[M+H]+	6-Hydroxykaempferol-3,6-O-Diglucoside	Flavonoids	Flavonols	-	2	-	9	9	9	389227	479201	615140	271660	194530	246438	-	-
pmp001311	UPLC-MS/MS	627.156	303.1	-	-	626.148	C27H30O17	[M+H]+	6-Hydroxykaempferol-7,6-O-Diglucoside	Flavonoids	Flavonols	-	2	-	1.40385e+06	1.32765e+06	1.39229e+06	1.73482e+06	1.66773e+06	1.5983e+06	1.25098e+06	1.32159e+06	1.22542e+06	-	-
pma2088	UPLC-MS/MS	627.156	465	-	-	626.148	C27H30O17	[M+H]+	Quercetin-3,4'-O-di-glucoside	Flavonoids	Flavonols	29125-80-2	3	-	9	9	9	652611	587177	564158	228869	246299	250454	-	-
MWSHY0162	UPLC-MS/MS	627.156	303.058	-	-	626.148	C27H30O17	[M+H]+	Quercetin-3-O-sophoroside (Baimaside)	Flavonoids	Flavonols	18609-17-1	3	-	9	9	9	1.04648e+07	9.64183e+06	9.52941e+06	4.29911e+06	4.94124e+06	4.84079e+06	C12667	ko00944
Zmdp003457	UPLC-MS/MS	627.156	319.046	-	-	626.148	C27H30O17	[M+H]+	Myricetin-3-O-galactoside-3'-O-rhamnoside	Flavonoids	Flavonols	-	1	-	1.38746e+07	1.47406e+07	1.47236e+07	1.2013e+07	1.12372e+07	1.41028e+07	1.06871e+07	1.20351e+07	1.27354e+07	-	-
Lmsp003729	UPLC-MS/MS	627.156	319.046	-	-	626.148	C27H30O17	[M+H]+	Myricetin-3-O-rutinoside	Flavonoids	Flavonols	-	1	-	1.19911e+07	1.05772e+07	1.16231e+07	9.95532e+06	1.01327e+07	1.00708e+07	9.31507e+06	8.42541e+06	9.32566e+06	-	-
MWSHY0056	UPLC-MS/MS	581.186	273.076	-	-	580.179	C27H32O14	[M+H]+	Naringenin-7-O-Rutinoside(Narirutin)	Flavonoids	Flavanones	14259-46-2	3	-	317004	258608	305807	8424.21	9	11048.8	149717	159817	162636	C09793	-
MWSHY0092	UPLC-MS/MS	597.18	289.072	-	-	596.174	C27H32O15	[M+H]+	Eriodictyol-7-O-Rutinoside (Eriocitrin)	Flavonoids	Flavanones	13463-28-0	2	-	9	9	9	1.16773e+06	1.31958e+06	1.05996e+06	485236	497565	790222	C09732	-
Hmln002355	UPLC-MS/MS	549.199	387.146	-	-	550.205	C27H34O12	[M-H]-	5'-Methoxymatairesinoside	Lignans and Coumarins	Lignans	1691201-82-7	2	-	195957	197135	210837	115101	121710	106061	110211	108669	109021	-	-
pmb2819	UPLC-MS/MS	665.1	218.1	-	-	666.201	C27H38O19	[M-H]-	O-Caffeoyl maltotriose	Phenolic acids	Phenolic acids	-	3	-	9935.79	11140.1	6647.56	13022.8	9403.85	12085.3	11479.4	14732.2	11665.4	-	-
Lmhp009773	UPLC-MS/MS	515.322	261.221	-	-	514.314	C27H46O9	[M+H]+	1-α-Linolenoyl-glycerol-3-O-glucoside	Lipids	Glycerol ester	-	2	-	956511	1.02186e+06	880460	1.06942e+06	1.10722e+06	1.05627e+06	1.00909e+06	995259	905902	-	-
Lmhp009526	UPLC-MS/MS	515.322	261.221	-	-	514.314	C27H46O9	[M+H]+	2-α-Linolenoyl-glycerol-1-O-glucoside	Lipids	Glycerol ester	-	2	-	184576	183943	193621	24230.5	24751.2	26366.2	51182.3	42123.4	46094.4	-	-
Hmyn006303	UPLC-MS/MS	593.271	315.049	-	-	594.278	C27H47O12P	[M-H]-	LysoPI 18:3	Lipids	Glycerol ester	-	2	-	453323	547061	600228	9	9	9	620302	734506	1.37894e+06	-	-
Lmhp010573	UPLC-MS/MS	517.337	263.237	-	-	516.33	C27H48O9	[M+H]+	1-Linoleoylglycerol-3-O-glucoside	Lipids	Glycerol ester	-	3	-	45091.3	50906.8	40901.2	73694.7	75404.1	69833.3	49143.9	31995.7	35980	-	-
Lmhp008924	UPLC-MS/MS	532.34	184.073	-	-	531.332	C27H50NO7P	[M+H]+	LysoPC 19:3	Lipids	LPC	-	2	-	64896.4	68971.7	62523.3	141302	151957	43035.6	67995.6	62561.1	57925.7	-	-
Lmhp010908	UPLC-MS/MS	536.371	184.073	-	-	535.364	C27H54NO7P	[M+H]+	LysoPC 19:1	Lipids	LPC	-	2	-	1.94491e+06	1.94713e+06	1.80074e+06	4.37392e+07	4.74617e+07	4.50137e+07	1.44509e+07	1.68151e+07	1.48484e+07	-	-
pmb2228	UPLC-MS/MS	538.387	184.073	-	-	537.379	C27H56NO7P	[M+H]+	LysoPC 19:0	Lipids	LPC	108273-88-7	3	-	42195.9	35701.2	61918.3	1.67423e+06	1.60781e+06	1.80884e+06	592486	544937	520407	-	-
pmn001528	UPLC-MS/MS	625.047	169	-	-	626.054	C28H18O17	[M-H]-	Tetragallic Acid(3''-O-galloyl-4''-O-galloyl-4-O-galloyl-galloyl acid)	Phenolic acids	Phenolic acids	-	3	-	113837	110812	142665	91072.6	68285.3	75229.5	88056.1	90410.7	98960.5	-	-
MWSHY0142	UPLC-MS/MS	617.114	315.071	-	-	616.106	C28H24O16	[M+H]+	Quercetin-3-O-(2''-O-galloyl)galactoside	Flavonoids	Flavonols	53209-27-1	3	-	82213.9	86620.1	50461.2	9	9	9	35718.7	13774.5	22263.7	-	-
pmb3002	UPLC-MS/MS	607.167	299	-	-	608.174	C28H32O15	[M-H]-	Chrysoeriol-7-O-rutinoside	Flavonoids	Flavones	-	2	-	818200	768629	569458	1.40022e+06	1.21556e+06	1.30738e+06	1.38046e+06	1.21824e+06	1.24103e+06	-	-
mws1661	UPLC-MS/MS	609.181	301	-	-	608.174	C28H32O15	[M+H]+	Diosmetin-7-O-rutinoside (Diosmin)	Flavonoids	Flavones	520-27-4	3	-	36981.7	29934.1	30073.5	31914.2	42402.6	22287.5	30115.5	57835.8	55111.1	C10039	-
Lmmp002463	UPLC-MS/MS	625.176	317.065	-	-	624.169	C28H32O16	[M+H]+	Sexangularetin-3-O-glucoside-7-O-rhamnoside	Flavonoids	Flavonols	-	1	-	1.53103e+07	1.65064e+07	1.76345e+07	3.38874e+07	3.78051e+07	3.42101e+07	2.09975e+07	2.16061e+07	2.30098e+07	-	-
Lmsp004721	UPLC-MS/MS	625.176	317.07	-	-	624.169	C28H32O16	[M+H]+	Tamarixetin-3-O-glucoside-7-O-rhamnoside	Flavonoids	Flavonols	-	1	-	1.51662e+07	1.48569e+07	1.44911e+07	3.39344e+07	3.88618e+07	3.61115e+07	1.88709e+07	2.08123e+07	2.18058e+07	-	-
HJN051	UPLC-MS/MS	623.163	315.05	-	-	624.168	C28H32O16	[M-H]-	Tamarixetin-3-O-rutinoside	Flavonoids	Flavonols	-	2	-	2.79913e+06	2.93507e+06	3.0008e+06	6.4832e+06	6.92926e+06	7.1243e+06	3.92789e+06	4.19545e+06	4.26266e+06	-	-
Lmnp002584	UPLC-MS/MS	625.18	463.13	-	-	624.169	C28H32O16	[M+H]+	Hispidulin-8-C-(2''-O-glucosyl)glucoside	Flavonoids	Flavones	-	3	-	23817.6	19473.2	21875.4	9	9	9	14614	22599.7	11054.4	-	-
Zmxp002867	UPLC-MS/MS	625.167	301.068	-	-	624.168	C28H32O16	[M+H]+	Chrysoeriol-5,7-di-O-glucoside	Flavonoids	Flavones	-	3	-	9	9	9	136723	138728	122529	53442.9	38698.8	92600.9	-	-
HJAP120	UPLC-MS/MS	625.166	317.066	-	-	624.168	C28H32O16	[M+H]+	Rhamnetin-3-O-Rutinoside	Flavonoids	Flavonols	-	2	-	1.56659e+07	1.54049e+07	1.68688e+07	3.50641e+07	3.73893e+07	3.89862e+07	2.03247e+07	2.15469e+07	2.22176e+07	-	-
MWSHY0064	UPLC-MS/MS	625.174	317.065	-	-	624.169	C28H32O16	[M+H]+	Isorhamnetin-3-O-neohesperidoside	Flavonoids	Flavonols	55033-90-4	1	-	1.54347e+07	1.58204e+07	1.67691e+07	3.41837e+07	3.89518e+07	3.83439e+07	2.00275e+07	2.15201e+07	2.20486e+07	-	-
MWSHY0135	UPLC-MS/MS	625.176	317.075	-	-	624.169	C28H32O16	[M+H]+	Isorhamnetin-3-O-rutinoside (Narcissin)	Flavonoids	Flavonols	604-80-8	2	-	1.43782e+07	1.51915e+07	1.64342e+07	3.35839e+07	3.71487e+07	3.74071e+07	2.00993e+07	2.08998e+07	2.31281e+07	-	-
Rfmb25702	UPLC-MS/MS	561.198	357.134	-	-	562.205	C28H34O12	[M-H]-	Pinoresinol-4-O-(6''-acetyl)glucoside	Lignans and Coumarins	Lignans	-	3	-	205140	196813	199270	157795	161083	165325	167075	167431	177322	-	-
pme0001	UPLC-MS/MS	609.183	301	-	-	610.19	C28H34O15	[M-H]-	Hesperetin-7-O-neohesperidoside(Neohesperidin)*	Flavonoids	Flavanones	13241-33-3	2	-	1.10351e+07	1.20819e+07	1.40933e+07	7.0609e+06	6.41439e+06	6.16159e+06	8.9538e+06	9.32276e+06	9.35199e+06	C09806	ko00941
mws0036	UPLC-MS/MS	609.183	301.086	-	-	610.19	C28H34O15	[M-H]-	Hesperetin-7-O-rutinoside (Hesperidin)*	Flavonoids	Flavanones	520-26-3	2	-	4.21326e+06	4.11348e+06	4.38201e+06	2.14922e+06	2.06011e+06	2.0731e+06	2.82674e+06	2.79339e+06	2.97584e+06	C09755	-
pmb2970	UPLC-MS/MS	625.177	565.3	-	-	626.185	C28H34O16	[M-H]-	Hesperetin-5,7-di-O-glucoside	Flavonoids	Flavanones	-	2	-	15569.3	19593.7	18338.7	26316.8	20742.7	16285.4	24490.2	30428.8	21195.8	-	-
pmb0618	UPLC-MS/MS	627.192	465.1	-	-	626.185	C28H34O16	[M+H]+	Hesperetin-8-C-glucoside-3'-O-glucoside	Flavonoids	Flavonols	-	3	-	543735	554957	627182	507382	540150	428090	497120	397929	436342	-	-
Zmhn001446	UPLC-MS/MS	579.208	417.156	-	-	580.216	C28H36O13	[M-H]-	Syringaresinol-4'-O-glucoside	Lignans and Coumarins	Lignans	7374-79-0	2	-	2.01542e+06	2.05907e+06	2.01106e+06	1.96954e+06	1.74852e+06	1.96084e+06	1.98743e+06	1.79558e+06	1.85041e+06	C10890	-
pmp001259	UPLC-MS/MS	526.337	508.328	-	-	525.33	C28H47NO8	[M+H]+	5,8,11,14-Pentadecanoamide	Lipids	Free fatty acids	-	2	-	53558.6	37142.4	46304.5	313851	331697	326013	103837	89086.2	102013	-	-
Lmhp008742	UPLC-MS/MS	542.324	184.073	-	-	541.317	C28H48NO7P	[M+H]+	LysoPC 20:5	Lipids	LPC	162440-04-2	2	-	21582.8	26431.8	35136.9	14521.5	10606.5	8864.01	15589.2	17946	17358.3	-	-
Lmhp009890	UPLC-MS/MS	546.355	184.073	-	-	545.348	C28H52NO7P	[M+H]+	LysoPC 20:3	Lipids	LPC	1199257-41-4	1	-	402091	420208	376379	2.29857e+06	2.2862e+06	2.43678e+06	1.20927e+06	1.17926e+06	1.20336e+06	-	-
pmd0147	UPLC-MS/MS	548.371	184.073	-	-	547.364	C28H54NO7P	[M+H]+	LysoPC 20:2	Lipids	LPC	-	3	-	1.23896e+06	1.38879e+06	1.24183e+06	9.4141e+06	1.05577e+07	9.38497e+06	3.50429e+06	3.29262e+06	3.24754e+06	-	-
Lmhp011549	UPLC-MS/MS	550.387	184.073	-	-	549.379	C28H56NO7P	[M+H]+	LysoPC 20:1	Lipids	LPC	-	1	-	164054	175841	159582	993511	1.04748e+06	890096	411063	418428	403856	-	-
pmd0143	UPLC-MS/MS	552.402	184.073	-	-	551.395	C28H58NO7P	[M+H]+	LysoPC 20:0	Lipids	LPC	108341-80-6	3	-	26710.7	34333.2	26085.6	196019	214767	200239	84409.9	66122.9	68547.1	-	-
Rfmb056	UPLC-MS/MS	591.208	387.144	-	-	592.216	C29H36O13	[M-H]-	Medioresinol-4'-O-(6'''-acetyl)glucoside	Lignans and Coumarins	Lignans	-	3	-	80832.4	81507.6	86911.8	118641	104914	81924.2	69881.8	68093.1	76810.2	-	-
Hmbn004734	UPLC-MS/MS	455.318	455.318	-	-	456.325	C29H44O4	[M-H]-	30-Norhederagenin	Terpenoids	Triterpene	117654-06-5	2	-	190821	198216	217452	9	9	9	70516.1	67399.5	71046.8	-	-
mws0236	UPLC-MS/MS	124.007	80	-	-	125.015	C2H7NO3S	[M-H]-	2-Aminoethanesulfonic acid	Organic acids	Organic acids	107-35-7	3	-	52395	35527	39988.7	26303	31555.1	25563.8	42457.7	38870.8	41004.8	C00245	ko00430,ko00920,ko01100,ko02010
pmb0302	UPLC-MS/MS	126.1	96	-	-	125.024	C2H8NO3P	[M+H]+	2-Aminoethylphosphonate	Others	Others	2041-14-7	3	-	224601	274650	324990	221571	194350	264747	226409	248539	252374	C03557	ko00440,ko01100,ko02010
mws0704	UPLC-MS/MS	140.012	78.9591	-	-	141.019	C2H8NO4P	[M-H]-	O-Phosphorylethanolamine	Alkaloids	Alkaloids	1071-23-4	3	-	204209	204229	211425	34113.7	35251.2	45111.9	121108	141811	129898	C00346	ko00563,ko00564,ko00600,ko01100
Lmpp003930	UPLC-MS/MS	579.15	271.061	-	-	578.142	C30H26O12	[M+H]+	Apigenin-7-O-(6''-p-Coumaryl)glucoside	Flavonoids	Flavones	-	1	-	1.09289e+07	9.98921e+06	1.14442e+07	9	9	9	6.54142e+06	7.11689e+06	6.7965e+06	-	-
mws0836	UPLC-MS/MS	577.135	425.1	-	-	578.142	C30H26O12	[M-H]-	Procyanidin B1	Tannins	Proanthocyanidins	20315-25-7	2	-	317789	334970	345453	106226	104927	115362	190539	187044	183194	-	-
MWSHY0171	UPLC-MS/MS	579.15	409.092	-	-	578.142	C30H26O12	[M+H]+	Procyanidin B2	Tannins	Proanthocyanidins	29106-49-8	1	-	978075	939267	1.01045e+06	284303	257863	271269	563641	599960	402276	C17639	-
pme0436	UPLC-MS/MS	577.135	407.076	-	-	578.142	C30H26O12	[M-H]-	Procyanidin B3	Tannins	Proanthocyanidins	23567-23-9	2	-	256007	207487	205016	95824.3	109391	107501	139596	146057	121295	-	-
pmb2586	UPLC-MS/MS	593.13	285.6	-	-	594.137	C30H26O13	[M-H]-	Gallocatechin-(4α→8)-catechin	Flavonoids	Flavanols	-	3	-	42136.9	53649.5	37149.6	54849.7	64359.3	34839.9	47194.1	51450.4	62056.9	-	-
MWSslk094	UPLC-MS/MS	593.126	125.026	-	-	594.137	C30H26O13	[M-H]-	Proanthocyanidins	Tannins	Proanthocyanidins	20347-71-1	3	-	71378.6	64987	72595.7	8766.84	15887.1	14283	46519.2	37554.8	36147.4	-	-
Lmmp000897	UPLC-MS/MS	611.143	287.054	-	-	610.132	C30H26O14	[M+H]+	Gallocatechin-(4α→8)-gallocatechin	Flavonoids	Flavanols	-	2	-	1.7703e+06	2.14957e+06	1.85527e+06	5.20722e+06	5.17754e+06	4.76552e+06	3.19022e+06	3.37373e+06	2.8787e+06	-	-
Rfmb26201	UPLC-MS/MS	621.219	417.156	-	-	622.226	C30H38O14	[M-H]-	Syringaresinol-4'-O-(6''-acetyl)glucoside	Lignans and Coumarins	Lignans	-	2	-	249625	276909	239404	436174	471739	433805	368988	258037	306135	-	-
zjmp120214	UPLC-MS/MS	471.345	435.325	-	-	470.34	C30H46O4	[M+H]+	22-Hydroxy-oleanonic acid	Terpenoids	Triterpene	-	2	-	98313.2	9	108067	125696	144915	87664.8	94608.4	122315	95340	-	-
zjmp120213	UPLC-MS/MS	471.345	435.325	-	-	470.34	C30H46O4	[M+H]+	4-Epihederagonic acid	Terpenoids	Triterpene	-	2	-	67229	65327.6	83203.4	79163.8	102533	87756.8	70134.8	71524.5	55396.1	-	-
Hmjn008136	UPLC-MS/MS	469.333	469.333	-	-	470.34	C30H46O4	[M-H]-	Camaldulenic acid	Terpenoids	Triterpene	71850-15-2	2	-	20986.9	9	29987.6	9	9	9	91514.5	84490.8	73443.2	-	-
Hmcp005535	UPLC-MS/MS	425.376	191.17	-	-	424.37	C30H48O	[M+H]+	α-Amyrenone	Terpenoids	Triterpene	638-96-0	3	-	10751.3	14469	15794.1	16933.4	19121.4	19857.7	17869.6	9859.09	12941.1	-	-
Hmcp005589	UPLC-MS/MS	425.377	203.17	-	-	424.37	C30H48O	[M+H]+	β-Amyrone	Terpenoids	Triterpene	638-97-1	3	-	15572.4	12354.3	13743.2	21601.1	20481.7	29864.3	17783.7	11224.1	16544.9	-	-
Smpn011792	UPLC-MS/MS	471.34	471.34	-	-	472.355	C30H48O4	[M-H]-	2,3-Dihydroxy-12-ursen-28-oic acid	Terpenoids	Triterpene	-	2	-	1.72345e+06	1.69479e+06	2.25976e+06	60301.8	57445.5	53301.5	676340	524406	475639	-	-
Hmbn005207	UPLC-MS/MS	471.351	471.351	-	-	472.355	C30H48O4	[M-H]-	Hederagenin	Terpenoids	Triterpene	465-99-6	2	-	1.56483e+06	1.46472e+06	2.11598e+06	47053.2	53181.5	45096.8	597991	473053	446789	-	-
Lhnp110101	UPLC-MS/MS	473.361	427.355	-	-	472.355	C30H48O4	[M+H]+	Oleanderic acid	Terpenoids	Triterpene	-	2	-	3634.57	2951.82	2788.14	2854.57	2916.62	1649.1	24986.4	24238.5	22260.6	-	-
Lmzn006169	UPLC-MS/MS	471.35	471.35	-	-	472.355	C30H48O4	[M-H]-	Pomolic acid	Terpenoids	Triterpene	13849-91-7	1	-	1.83126e+06	1.73485e+06	2.35559e+06	161194	219927	215784	714535	559759	512641	-	-
pmn001427	UPLC-MS/MS	471.348	471.24	-	-	472.355	C30H48O4	[M-H]-	Jujubogenin	Terpenoids	Triterpene	54815-36-0	2	-	1.68235e+06	1.61263e+06	2.12498e+06	44196.5	53508.8	48292.8	605433	486532	455160	-	-
Smpn009230	UPLC-MS/MS	487.34	487.34	-	-	488.35	C30H48O5	[M-H]-	2α,3α,23-trihydroxyolean-12-en-28-oic acid	Terpenoids	Triterpene	-	2	-	49077.6	62846.9	63204.1	109405	73210.9	75832.6	81105.2	80494.5	74622	-	-
Hmjn003948	UPLC-MS/MS	487.354	487.354	-	-	488.35	C30H48O5	[M-H]-	Madasiatic acid	Terpenoids	Triterpene	26532-66-1	2	-	63012.1	144186	59064.8	110845	78649	72264.5	88340.5	85224.2	79121.1	-	-
pmp000438	UPLC-MS/MS	443.388	425.377	-	-	442.381	C30H50O2	[M+H]+	Betulin	Terpenoids	Triterpene	473-98-3	3	-	71651.5	61199.3	63712.1	117894	136898	129851	68518.1	50855.4	63831.5	C08618	-
pme1014	UPLC-MS/MS	445.3	341.3	-	-	444.303	C31H40O2	[M+H]+	Menatetrenone (Vitamin K2)	Others	Vitamin	11032-49-8	3	-	149509	228116	88702.3	94482	126860	123997	330720	233006	257440	-	-
HJAP061	UPLC-MS/MS	743.205	303.053	-	-	742.195	C32H38O20	[M+H]+	Quercetin-3-O-(2''-O-arabinosyl)rutinoside	Flavonoids	Flavonols	-	2	-	99180.3	142084	155605	186885	9	172722	161983	115812	153044	-	-
Hmcp001618	UPLC-MS/MS	743.201	449.1	-	-	742.195	C32H38O20	[M+H]+	Quercetin-3-O-(2''-O-Xylosyl)rutinoside	Flavonoids	Flavonols	129235-39-8	2	-	65622.7	65622.7	43299.9	2.05912e+07	2.01046e+07	1.83576e+07	1.02392e+07	1.21962e+07	1.15935e+07	C10175	ko00944
Hmqp002870	UPLC-MS/MS	743.203	287.057	-	-	742.196	C32H38O20	[M+H]+	Luteolin-7-O-Sophoroside-5-O-arabinoside	Flavonoids	Flavones	-	2	-	232443	263086	293084	4.47741e+06	3.93535e+06	3.66373e+06	2.5672e+06	2.65089e+06	2.03643e+06	-	-
pmn001370	UPLC-MS/MS	681.24	519.188	-	-	682.247	C32H42O16	[M-H]-	Pinoresinol-4,4'-O-di-O-glucoside	Lignans and Coumarins	Lignans	63902-38-5	2	-	5.44587e+06	5.5484e+06	5.14137e+06	3.98799e+06	4.28973e+06	4.2722e+06	4.38971e+06	4.55619e+06	4.67661e+06	-	-
pmn001368	UPLC-MS/MS	699.251	537.197	-	-	700.258	C32H44O17	[M-H]-	Olivil-4,4'-Di-O-glucoside	Lignans and Coumarins	Lignans	-	2	-	628744	684024	636494	389659	348516	363051	421120	487689	456951	-	-
MWSmce499	UPLC-MS/MS	685.271	523.218	-	-	686.279	C32H46O16	[M-H]-	Secoisolariciresinol diglucoside	Lignans and Coumarins	Lignans	158932-33-3	3	-	40927.8	41234	33131.8	81713.7	96886.1	58938.7	65175.3	41157.8	56368.3	-	-
Zmlp003063	UPLC-MS/MS	741.226	433.115	-	-	740.209	C33H40O19	[M+H]+	Luteolin-7-O-(2''-O-rhamnosyl)rutinoside	Flavonoids	Flavones	-	2	-	51528.7	30837.4	48031.1	999754	1.01277e+06	962311	568204	496064	493383	-	-
mws1035	UPLC-MS/MS	741.224	433	-	-	740.216	C33H40O19	[M+H]+	Kaempferol-3-O-robinoside-7-O-rhamnoside (Robinin)	Flavonoids	Flavonols	301-19-9	2	-	36416.4	58673.5	37119	1.01906e+06	1.05428e+06	1.03665e+06	443403	566789	506049	C10178	-
HJAP127	UPLC-MS/MS	757.218	303.051	-	-	756.212	C33H40O20	[M+H]+	Quercetin-3-O-(2''-O-Rhamnosyl)rutinoside	Flavonoids	Flavonols	55696-57-6	1	-	1.30878e+06	1.32892e+06	1.1779e+06	2.35406e+06	2.2182e+06	1.9846e+06	1.38185e+06	1.44372e+06	1.35274e+06	-	-
Lnrp102163	UPLC-MS/MS	757.208	303.05	-	-	756.211	C33H40O20	[M+H]+	Quercetin-3-O-rutinoside-7-O-rhamnoside	Flavonoids	Flavonols	-	2	-	767820	1.25039e+06	1.21635e+06	1.30539e+06	1.09052e+06	1.05982e+06	1.18569e+06	1.09307e+06	1.63888e+06	-	-
pmb2976	UPLC-MS/MS	755.204	447.2	-	-	756.211	C33H40O20	[M-H]-	Chrysoeriol-8-C-arabinoside-7-O-Sophoroside	Flavonoids	Flavones	-	3	-	1.94171e+06	1.95758e+06	2.03964e+06	724838	713044	724837	1.36922e+06	1.38622e+06	1.46221e+06	-	-
Xmyp004945	UPLC-MS/MS	757.216	287.055	-	-	756.211	C33H40O20	[M+H]+	Kaempferol-3-O-(6''-Rhamnosyl-2''-Glucosyl)Glucoside (Camelliaside A)	Flavonoids	Flavonols	135095-52-2	1	-	9	9	9	747070	876626	852733	520212	556016	491037	-	-
pmp001105	UPLC-MS/MS	757.219	287.055	-	-	756.211	C33H40O20	[M+H]+	Kaempferol-3-O-neohesperidoside-7-O-glucoside	Flavonoids	Flavonols	-	2	-	394587	437597	397089	295583	306139	329605	345258	313755	323745	-	-
Zmhp002640	UPLC-MS/MS	773.214	303.05	-	-	772.206	C33H40O21	[M+H]+	6-Hydroxykaempferol-3-O-Rutinoside-6-O-glucoside	Flavonoids	Flavonols	-	2	-	725742	906530	840742	895464	830336	856562	609420	725013	768984	-	-
Lmsp002982	UPLC-MS/MS	773.213	303.051	-	-	772.206	C33H40O21	[M+H]+	Quercetin-3-O-sophoroside-7-O-rhamnoside	Flavonoids	Flavonols	-	2	-	958480	1.03307e+06	1.10347e+06	825881	961895	898798	806102	881405	826336	-	-
Lmmp002334	UPLC-MS/MS	773.21	303.05	-	-	772.206	C33H40O21	[M+H]+	Quercetin-3-O-rutinoside-7-O-glucoside	Flavonoids	Flavonols	-	2	-	508429	711684	698606	1.46155e+06	1.68637e+06	1.55861e+06	1.21633e+06	1.12502e+06	1.39818e+06	-	-
Lmmp002755	UPLC-MS/MS	773.21	303.05	-	-	772.206	C33H40O21	[M+H]+	Quercetin-7-O-rutinoside-4'-O-glucoside	Flavonoids	Flavonols	-	2	-	656986	631250	564778	2.40177e+06	2.06343e+06	2.15206e+06	1.13869e+06	1.51813e+06	1.26151e+06	-	-
Lmwp003888	UPLC-MS/MS	773.214	287.055	-	-	772.206	C33H40O21	[M+H]+	Kaempferol-3-O-sophoroside-7-O-glucoside	Flavonoids	Flavonols	-	3	-	9	9	9	1.66978e+06	1.42417e+06	1.67993e+06	446846	404381	630945	-	-
HJAP023	UPLC-MS/MS	773.216	611.168	-	-	772.207	C33H40O21	[M+H]+	Kaempferol-6,8-di-C-glucoside-7-O-glucoside	Flavonoids	Flavonols	-	3	-	114546	107840	119576	91214.8	80638.8	70059.3	65452.7	74846	80183.7	-	-
Hmcp004055	UPLC-MS/MS	789.207	303.05	-	-	788.201	C33H40O22	[M+H]+	Quercetin-5,7,4'-tri-O-glucoside	Flavonoids	Flavonols	-	2	-	9	6517.16	10912.9	189662	226377	161250	103284	143439	107330	-	-
Lmzn001875	UPLC-MS/MS	741.23	579.18	-	-	742.232	C33H42O19	[M-H]-	Naringenin-7-O-Rutinoside-4'-O-glucoside	Flavonoids	Flavanones	-	2	-	16525.5	25563.5	23267.2	1.12719e+07	1.21585e+07	1.12753e+07	6.76271e+06	6.36362e+06	6.04481e+06	-	-
pmn001372	UPLC-MS/MS	711.251	549.2	-	-	712.258	C33H44O17	[M-H]-	Medioresinol-4,4'-di-O-glucoside	Lignans and Coumarins	Lignans	88142-63-6	2	-	355878	332931	328451	349810	306428	293620	370393	335681	325324	-	-
Lmhp008744	UPLC-MS/MS	677.374	261.221	-	-	676.367	C33H56O14	[M+H]+	1-α-Linolenoyl-glycerol-2,3-di-O-glucoside*	Lipids	Glycerol ester	-	2	-	275655	303340	304483	711034	789025	725695	572917	508838	485348	-	-
Lmhp008513	UPLC-MS/MS	677.374	261.221	-	-	676.367	C33H56O14	[M+H]+	2-α-Linolenoyl-glycerol-1,3-di-O-glucoside*	Lipids	Glycerol ester	-	2	-	368644	324190	385627	1.00524e+06	1.09707e+06	961088	736694	727302	621601	-	-
Lmyn005812	UPLC-MS/MS	675.36	397.136	-	-	676.367	C33H56O14	[M-H]-	Gingerglycolipid A	Lipids	Glycerol ester	145937-22-0	2	-	7.71594e+06	7.91115e+06	6.57956e+06	1.56189e+07	1.55037e+07	1.68321e+07	1.04339e+07	1.2823e+07	1.07392e+07	-	-
Lmhp009384	UPLC-MS/MS	679.39	263.237	-	-	678.383	C33H58O14	[M+H]+	1-Linoleoylglycerol-2,3-di-O-glucoside	Lipids	Glycerol ester	-	3	-	21739.2	25716.6	23751	102172	130207	107710	60177.9	60264.8	63448	-	-
Lmyn006011	UPLC-MS/MS	677.375	397.134	-	-	678.383	C33H58O14	[M-H]-	Gingerglycolipid B	Lipids	Glycerol ester	88168-90-5	2	-	237719	271787	253410	1.31885e+06	1.30521e+06	1.07688e+06	675449	804296	682830	-	-
Lmyn006221	UPLC-MS/MS	679.391	397.133	-	-	680.398	C33H60O14	[M-H]-	Gingerglycolipid C	Lipids	Glycerol ester	-	2	-	25384.4	25187.1	27012.9	139300	153861	136983	60620.8	57392.3	59656.2	-	-
pmb0492	UPLC-MS/MS	584.275	325	-	-	583.268	C34H37N3O6	[M+H]+	N',N'',N'''-p-Coumaroyl-cinnamoyl-caffeoyl spermidine	Alkaloids	Phenolamine	-	3	-	831097	854847	929191	2.43028e+06	2.54148e+06	2.45177e+06	1.36916e+06	1.49743e+06	1.45769e+06	-	-
Hmcp001589	UPLC-MS/MS	787.227	317.06	-	-	786.221	C34H42O21	[M+H]+	Isorhamnetin-3-O-rutinoside-4'-O-glucoside	Flavonoids	Flavonols	111393-97-6	2	-	29646	31374.9	30837.4	62783.5	77284.5	68747.7	48968.4	43633	37861.5	-	-
Cmqn003939	UPLC-MS/MS	741.263	501.172	-	-	742.268	C34H46O18	[M-H]-	Syringaresinol-4,4'-O-bis-β-D-glucoside; Liriodendrin	Lignans and Coumarins	Lignans	573-44-4	2	-	42103.6	35916.3	31638.5	36905.5	34492.7	34551.2	40519.1	30063.4	32854.9	-	-
Zmcn004206	UPLC-MS/MS	771.179	609.14	-	-	772.185	C36H36O19	[M-H]-	kaempferol-3-caffeoyldiglucoside	Flavonoids	Flavonols	-	2	-	1.58742e+06	1.88353e+06	1.90565e+06	4.18871e+06	4.40965e+06	4.41262e+06	2.92243e+06	2.63458e+06	2.49274e+06	-	-
Zjlp100910	UPLC-MS/MS	649.392	455.355	-	-	648.387	C36H56O10	[M+H]+	Hederagenin-GlcA	Terpenoids	Triterpene Saponin	-	2	-	500801	487651	468679	345941	302522	284552	334106	332511	357026	-	-
pmn001506	UPLC-MS/MS	617.406	455.4	-	-	618.413	C36H58O8	[M-H]-	Oleanolic acid-3-O-glucoside	Terpenoids	Triterpene Saponin	3391-80-8	3	-	6753.24	8656.11	6371.55	56454.5	50899.8	59266.7	17449.1	19114	18383.9	-	-
Lmhp002374	UPLC-MS/MS	919.271	303.05	-	-	918.264	C39H50O25	[M+H]+	Quercetin-3-O-glucosyl(1→4)rhamnoside-7-O-rutinoside	Flavonoids	Flavonols	-	2	-	87257	96480	101254	62043.4	92759.4	109704	112292	55974.4	119414	-	-
pme3096	UPLC-MS/MS	118	74	-	-	119.022	C3H5NO4	[M-H]-	Aminomalonic acid	Organic acids	Organic acids	1068-84-4	3	-	444314	446737	439855	640306	597546	622601	566398	541875	573702	C00872	-
pme0010	UPLC-MS/MS	106	60	-	-	105.043	C3H7NO3	[M+H]+	L-Serine	Amino acids and derivatives	Amino acids and derivatives	56-45-1	3	-	60434.7	46330.3	33938.8	53379.5	51575.9	40490.9	60679.5	44436.2	31904.3	C00065	ko00260,ko00261,ko00270,ko00460,ko00564,ko00600,ko00630,ko00920,ko00970,ko01100,ko01110,ko01200,ko01230,ko01240,ko02010
pme3186	UPLC-MS/MS	169	79	-	-	169.998	C3H7O6P	[M-H]-	DL-Glyceraldehyde-3-phosphate	Organic acids	Organic acids	591-59-3	3	-	101894	179769	136338	64472.7	68552.4	57898.9	94526	68200.9	70293.3	C00661	-
Zmgn000447	UPLC-MS/MS	184.98	78.9583	-	-	185.993	C3H7O7P	[M-H]-	3-Phospho-D-glyceric acid	Others	Saccharides	820-11-1	3	-	165044	171208	159506	103174	124949	98017.4	104906	102620	96632.1	C00197	ko00010,ko00030,ko00260,ko00270,ko00561,ko00630,ko00710,ko01100,ko01110,ko01200,ko01230,ko01240
pmn001505	UPLC-MS/MS	763.427	763.4	-	-	764.435	C41H64O13	[M-H]-	Oleanolic acid-3-O-xylosyl(1→3)glucuronide	Terpenoids	Triterpene Saponin	-	3	-	101968	114466	103577	213762	219829	216481	185173	170824	167287	-	-
Lmsp003853	UPLC-MS/MS	919.25	303.051	-	-	918.243	C42H46O23	[M+H]+	Quercetin-3-O-(6''-O-p-coumaroyl)sophoroside-7-O-rhamnoside	Flavonoids	Flavonols	-	2	-	83900.5	107950	85728.4	109627	39258.1	117826	71518	65415.7	90312.4	-	-
HJN044	UPLC-MS/MS	863.188	711.142	-	-	864.19	C45H36O18	[M-H]-	Epicatechin-(4β→8,2β→O→7)-epicatechin-(4β→8)-epicatechin	Flavonoids	Flavanols	-	3	-	71818.5	47143.1	62473.6	12950.2	50575.1	35103.7	50965.8	54089.9	52642.6	-	-
HJN043	UPLC-MS/MS	863.188	711.142	-	-	864.19	C45H36O18	[M-H]-	Cinnamtannin B1	Tannins	Tannin	88082-60-4	3	-	20852.8	7879.91	18202.3	46268.5	19604.2	13950.6	15343.7	14828.5	13892.8	C17631	-
pmb2947	UPLC-MS/MS	865.198	407.1	-	-	866.206	C45H38O18	[M-H]-	Catechin-catechin-catechin	Flavonoids	Flavanols	-	3	-	23105.5	16221.1	14190.3	20505.5	23735	22883.9	16670.5	18140.2	19679.9	-	-
pme2292	UPLC-MS/MS	89.1073	72.0808	-	-	88.1	C4H12N2	[M+H]+	Putrescine	Alkaloids	Alkaloids	110-60-1	3	-	158892	156745	111642	191019	151406	186499	182177	170917	193632	C00134	ko00330,ko00472,ko00480,ko00960,ko01100,ko01110,ko02010
pme0257	UPLC-MS/MS	111.02	67	-	-	112.027	C4H4N2O2	[M-H]-	Uracil	Nucleotides and derivatives	Nucleotides and derivatives	66-22-8	3	-	66503.7	65292.6	61835.5	58636.2	65979.3	55592.3	66015.5	42861.9	40398	C00106	ko00240,ko00410,ko00770,ko01100
mws0376	UPLC-MS/MS	115.004	71	-	-	116.011	C4H4O4	[M-H]-	Fumaric acid	Organic acids	Organic acids	110-17-8	3	-	15643.1	23059.4	29677.4	103748	104180	103185	61285.4	52816.4	59378.6	C00122	ko00020,ko00190,ko00220,ko00250,ko00350,ko00360,ko00620,ko00650,ko00760,ko01100,ko01110,ko01200
mws0255	UPLC-MS/MS	112.05	95	-	-	111.043	C4H5N3O	[M+H]+	Cytosine	Nucleotides and derivatives	Nucleotides and derivatives	71-30-7	2	-	629497	814199	676976	2.03046e+06	1.64354e+06	1.61227e+06	1.82944e+06	1.17328e+06	1.33189e+06	C00380	ko00240,ko01100
mws0192	UPLC-MS/MS	117.019	73	-	-	118.027	C4H6O4	[M-H]-	Succinic acid	Organic acids	Organic acids	110-15-6	1	-	1.22499e+07	1.18105e+07	9.92206e+06	9	1.70417e+07	1.4882e+07	1.69688e+07	1.24232e+07	1.64104e+07	C00042	ko00020,ko00190,ko00250,ko00310,ko00350,ko00360,ko00620,ko00630,ko00640,ko00650,ko00760,ko00920,ko01100,ko01110,ko01200
mws0470	UPLC-MS/MS	117.019	73	-	-	118.027	C4H6O4	[M-H]-	Methylmalonic acid	Organic acids	Organic acids	516-05-2	2	-	1.22499e+07	1.18105e+07	9.92206e+06	9	1.70417e+07	1.4882e+07	1.69688e+07	1.24232e+07	1.64104e+07	C02170	ko00240,ko00280,ko00640,ko01100
Lmbn000198	UPLC-MS/MS	133.014	71.0139	-	-	134.022	C4H6O5	[M-H]-	3-Dehydro-L-Threonic Acid	Others	Saccharides	-	1	-	1.98336e+06	1.76076e+06	1.75647e+06	5.13473e+06	5.0148e+06	4.88725e+06	3.83833e+06	3.47202e+06	3.53466e+06	C03064	ko00053,ko01100
mws0275	UPLC-MS/MS	133.014	71.0145	-	-	134.022	C4H6O5	[M-H]-	L-Malic acid	Organic acids	Organic acids	97-67-6	1	-	7.81495e+06	6.97444e+06	6.57876e+06	1.9498e+07	1.93323e+07	1.94545e+07	1.54377e+07	1.43601e+07	1.32571e+07	C00149	ko00020,ko00620,ko00630,ko00710,ko01100,ko01110,ko01200
mws0262	UPLC-MS/MS	149.009	87	-	-	150.016	C4H6O6	[M-H]-	L-Tartaric acid	Organic acids	Organic acids	87-69-4	3	-	219333	275868	312185	87550.2	110509	77548.6	156618	136698	143691	C00898	ko00630,ko01100
mws0219	UPLC-MS/MS	132.03	88	-	-	133.037	C4H7NO4	[M-H]-	L-Aspartic Acid	Amino acids and derivatives	Amino acids and derivatives	56-84-8	1	-	2.54074e+06	2.369e+06	2.18825e+06	1.62427e+06	1.54168e+06	1.65567e+06	2.14769e+06	2.33574e+06	2.23943e+06	C00049	ko00220,ko00250,ko00260,ko00261,ko00270,ko00300,ko00340,ko00410,ko00460,ko00710,ko00760,ko00770,ko00970,ko01100,ko01110,ko01200,ko01210,ko01230,ko01240,ko02010
MWS1882	UPLC-MS/MS	132.03	88.0403	-	-	133.037	C4H7NO4	[M-H]-	Iminodiacetic acid	Organic acids	Organic acids	142-73-4	1	-	208495	246650	184011	190838	157452	171264	243705	259902	244654	C19911	-
Lmgn000160	UPLC-MS/MS	131.046	70.0297	-	-	132.054	C4H8N2O3	[M-H]-	3-Ureidopropionic Acid	Organic acids	Organic acids	462-88-4	1	-	120395	94628.1	110085	21496	30837.5	17929.8	66441.9	64103.8	70405.1	C02642	ko00240,ko00410,ko00770,ko01100
mws0889	UPLC-MS/MS	135.03	75.01	-	-	136.037	C4H8O5	[M-H]-	D-Threonic Acid	Others	Saccharides	3909-12-4	1	-	1.73708e+06	1.81058e+06	1.78717e+06	1.19456e+06	1.19379e+06	1.02835e+06	1.67485e+06	1.68289e+06	1.56806e+06	C21649	-
MWS1860	UPLC-MS/MS	72.0808	55.0541	-	-	71.0735	C4H9N	[M+H]+	Pyrrolidin	Alkaloids	Pyrrole alkaloids	123-75-1	3	-	659448	582602	139569	71548.9	66628.2	69921.3	382728	356994	374292	-	-
Zmpn000638	UPLC-MS/MS	130.05	88.0413	-	-	131.07	C4H9N3O2	[M-H]-	3-Guanidinopropionic acid	Organic acids	Organic acids	353-09-3	3	-	44625.1	18010.1	47690.9	50540.4	74321.9	69642.6	23623.8	38380.5	45665.5	C03065	-
pme3017	UPLC-MS/MS	104.071	58	-	-	103.063	C4H9NO2	[M+H]+	2-Aminoisobutyric acid	Organic acids	Organic acids	62-57-7	2	-	579103	618370	574332	991750	1.03507e+06	948272	991562	652140	683638	C03665	-
MWSmce585	UPLC-MS/MS	104.071	59.0145	-	-	103.063	C4H9NO2	[M+H]+	Methyl 3-aminopropanoate	Amino acids and derivatives	Amino acids and derivatives	4138-35-6	3	-	577456	615060	542406	945918	870123	912411	958836	650352	623989	-	-
pme3033	UPLC-MS/MS	104.071	86	-	-	103.063	C4H9NO2	[M+H]+	N,N-Dimethylglycine	Amino acids and derivatives	Amino acids and derivatives	1118-68-9	3	-	46664.8	54817.3	56048.3	68719.8	74008.3	77494.7	81520.6	59709.7	58487.2	C01026	ko00260,ko01100
pme0057	UPLC-MS/MS	136.043	118.1	-	-	135.035	C4H9NO2S	[M+H]+	L-Homocysteine	Amino acids and derivatives	Amino acids and derivatives	6027-13-0	3	-	75356.5	94108.5	75880.1	85350.3	58810.2	56057.8	89579	58569.7	77280.9	C00155	ko00270,ko00920,ko01100,ko01110,ko01230
Zmdp000972	UPLC-MS/MS	136.042	91.0537	-	-	135.035	C4H9NO2S	[M+H]+	S-Methyl-L-cysteine	Amino acids and derivatives	Amino acids and derivatives	1187-84-4	2	-	2.43827e+06	2.95964e+06	2.30708e+06	3.17579e+06	2.6434e+06	3.38242e+06	2.80279e+06	2.27728e+06	2.60289e+06	C22040	ko02010
Zmzn000079	UPLC-MS/MS	199.002	78.9585	-	-	200.009	C4H9O7P	[M-H]-	D-Erythrose-4-phosphate	Others	Saccharides	585-18-2	3	-	52584	48154.2	38237.9	83203.3	74571.1	75211.5	51454.8	35594	57166.8	C00279	ko00030,ko00400,ko00710,ko00750,ko00998,ko01100,ko01110,ko01200,ko01230,ko01240
Lmmn004916	UPLC-MS/MS	1219.55	1219.55	-	-	1220.55	C57H88O28	[M-H]-	Medicagenic acid-3-O-glucuronide-28-O-xylosyl(1,4)-[apiosyl(1,3)]-rhamnosyl(1,2)-arabinoside	Terpenoids	Triterpene Saponin	-	1	-	1.18861e+06	1.24608e+06	1.13817e+06	264126	269838	291213	559038	540014	540930	-	-
pme0193	UPLC-MS/MS	147.076	84	-	-	146.069	C5H10N2O3	[M+H]+	L-Glutamine	Amino acids and derivatives	Amino acids and derivatives	56-85-9	3	-	1.46124e+07	1.4708e+07	1.41258e+07	4.63524e+06	4.74588e+06	4.6459e+06	1.06089e+07	8.29626e+06	7.98288e+06	C00064	ko00220,ko00230,ko00240,ko00250,ko00630,ko00750,ko00910,ko00970,ko01100,ko01230,ko01240,ko02010
mws0147	UPLC-MS/MS	117.056	59	-	-	118.063	C5H10O3	[M-H]-	β-Hydroxyisovaleric acid	Organic acids	Organic acids	625-08-1	3	-	243632	199039	214064	278777	281666	261500	244367	237941	236618	C20827	ko00280,ko01100
Zmgn000503	UPLC-MS/MS	133.048	71.0136	-	-	134.058	C5H10O4	[M-H]-	2,3-Dihydroxy-3-Methylbutanoic Acid	Organic acids	Organic acids	1756-18-9	2	-	203654	215510	228340	303327	353012	331538	328354	272267	307947	C04039	-
MWSmce682	UPLC-MS/MS	149.046	59.0141	-	-	150.053	C5H10O5	[M-H]-	DL-Xylose	Others	Saccharides	25990-60-7	2	-	109627	129086	84851.9	114043	99070.1	90788.1	93596.5	96186.4	84227.6	-	-
MWSmce676	UPLC-MS/MS	149.046	59.0132	-	-	150.053	C5H10O5	[M-H]-	D-Arabinose	Others	Saccharides	10323-20-3	2	-	95410	83232.6	60454.2	81037	78972.6	106384	72460.1	68965.6	71570.4	C00216	ko00040,ko00053
Zmgn000173	UPLC-MS/MS	149.046	75.0088	-	-	150.053	C5H10O5	[M-H]-	D-Ribose	Others	Saccharides	50-69-1	2	-	112206	125447	141416	265728	222461	251570	183780	169854	161276	C00121	ko00030,ko01100,ko02010
mws0344	UPLC-MS/MS	165.041	75.0091	-	-	166.048	C5H10O6	[M-H]-	D-Xylonic acid	Others	Saccharides	526-91-0	1	-	1.98812e+06	2.57521e+06	2.27548e+06	4.81267e+06	4.68753e+06	4.53079e+06	3.47524e+06	3.24161e+06	3.26799e+06	C00502	ko00040,ko01100
pmb0782	UPLC-MS/MS	86.1	69.2	-	-	85.0891	C5H11N	[M+H]+	Piperidine	Alkaloids	Piperidine alkaloids	110-89-4	3	-	652006	736456	761391	359184	294591	396241	527691	478072	493373	C01746	ko00960
Zmdp000376	UPLC-MS/MS	130.091	84.0806	-	-	129.09	C5H11N3O	[M+H]+	4-Guanidinobutanal	Others	Aldehyde compounds	-	2	-	4.22687e+06	4.99627e+06	4.15085e+06	4.60923e+06	4.82901e+06	4.46553e+06	6.2827e+06	4.19258e+06	5.08219e+06	-	-
mws0567	UPLC-MS/MS	146.092	87	-	-	145.085	C5H11N3O2	[M+H]+	4-Guanidinobutyric acid	Organic acids	Organic acids	463-00-3	2	-	3.62058e+06	4.53572e+06	4.24727e+06	4.80754e+06	4.12714e+06	4.32234e+06	4.9711e+06	3.38424e+06	4.14247e+06	C01035	ko00330,ko01100
mws0256	UPLC-MS/MS	118.086	72.1	-	-	117.079	C5H11NO2	[M+H]+	L-Valine	Amino acids and derivatives	Amino acids and derivatives	72-18-4	1	-	2.97802e+07	2.83777e+07	2.84617e+07	1.38896e+07	1.32684e+07	1.3675e+07	1.97893e+07	1.92122e+07	1.90264e+07	C00183	ko00280,ko00290,ko00311,ko00460,ko00770,ko00966,ko00970,ko01100,ko01110,ko01210,ko01230,ko01240,ko02010
MWS5209	UPLC-MS/MS	235.164	118.087	-	-	117.079	C5H11NO2	[2M+H]+	N-Methyl-α-aminoisobutyric acid	Amino acids and derivatives	Amino acids and derivatives	2566-34-9	3	-	95218.8	76971.3	89318.9	6564.7	7014.34	4085.1	18757.3	20653.9	20734.4	-	-
pme2617	UPLC-MS/MS	166.053	102	-	-	165.046	C5H11NO3S	[M+H]+	L-Methionine Sulfoxide	Amino acids and derivatives	Amino acids and derivatives	3226-65-1	3	-	83136.9	71755.7	41163.5	67721.9	68676.6	72587.7	78184.1	70317.1	79722.6	C02989	ko00270
pmb2507	UPLC-MS/MS	213.1	97	-	-	214.024	C5H11O7P	[M-H]-	2-Deoxyribose-1-phosphate	Nucleotides and derivatives	Nucleotides and derivatives	17210-42-3	3	-	202432	193112	213686	148722	120829	179680	224240	235506	186044	C00672	ko00030,ko00240,ko01100
pmb0501	UPLC-MS/MS	131.129	114.103	-	-	130.122	C5H14N4	[M+H]+	Agmatine	Alkaloids	Alkaloids	306-60-5	3	-	97540.6	87488.7	78640.2	39112.8	47081.7	68953.4	57405.4	58232.5	47343.9	C00179	ko00330,ko01100
pmb0484	UPLC-MS/MS	104.1	60.1	-	-	104.107	C5H14NO+	[M]+	Choline	Alkaloids	Alkaloids	62-49-7	3	-	6.91766e+06	6.40726e+06	6.27619e+06	1.14212e+07	1.05464e+07	1.06576e+07	1.10241e+07	7.32179e+06	7.87515e+06	C00114	ko00260,ko00564,ko01100,ko02010
MWSslk102	UPLC-MS/MS	155.012	119.036	-	-	154.005	C5H3ClN4	[M+H]+	6-Chloropurine	Nucleotides and derivatives	Nucleotides and derivatives	87-42-3	3	-	431717	352825	294526	385207	338173	321243	441031	435862	429801	-	-
pme0033	UPLC-MS/MS	137.046	119	-	-	136.038	C5H4N4O	[M+H]+	Hypoxanthine	Nucleotides and derivatives	Nucleotides and derivatives	68-94-0	3	-	45022.3	37377.2	37165	93830.2	75299.2	89700.5	47725.6	44630.5	57114.9	C00262	ko00230,ko01100
pme0256	UPLC-MS/MS	151.026	151	-	-	152.033	C5H4N4O2	[M-H]-	Xanthine	Nucleotides and derivatives	Nucleotides and derivatives	69-89-6	2	-	187728	284330	268590	39852.2	47094.2	54429.8	144978	93584.7	125783	C00385	ko00230,ko00232,ko01100,ko01110
Lmxp000939	UPLC-MS/MS	136.062	119.035	-	-	135.054	C5H5N5	[M+H]+	Zarzissine	Alkaloids	Alkaloids	160568-14-9	1	-	2.56059e+06	3.15909e+06	2.42272e+06	8.51601e+06	8.79558e+06	9.57157e+06	5.63913e+06	4.54088e+06	5.05806e+06	-	-
pmb0374	UPLC-MS/MS	136.062	118.9	-	-	135.054	C5H5N5	[M+H]+	2-Aminopurine	Nucleotides and derivatives	Nucleotides and derivatives	452-06-2	1	-	1.90101e+07	1.84728e+07	1.63905e+07	3.8993e+07	3.82017e+07	3.65878e+07	2.83398e+07	2.59505e+07	2.34643e+07	-	-
pme0040	UPLC-MS/MS	136.062	119	-	-	135.054	C5H5N5	[M+H]+	Adenine	Nucleotides and derivatives	Nucleotides and derivatives	73-24-5	1	-	1.83988e+06	2.14779e+06	1.56408e+06	6.50369e+06	6.90876e+06	7.69533e+06	3.962e+06	3.16742e+06	3.81803e+06	C00147	ko00230,ko00908,ko01100
pme1109	UPLC-MS/MS	152.057	135	-	-	151.049	C5H5N5O	[M+H]+	Guanine	Nucleotides and derivatives	Nucleotides and derivatives	73-40-5	2	-	335798	421318	317710	706356	779014	861204	559517	497076	559332	C00242	ko00230,ko01100
pme0183	UPLC-MS/MS	152.057	135	-	-	151.049	C5H5N5O	[M+H]+	Isoguanine	Nucleotides and derivatives	Nucleotides and derivatives	3373-53-3	3	-	2.79843e+06	2.91908e+06	2.35737e+06	3.77634e+06	5.39807e+06	3.97847e+06	4.09518e+06	2.29674e+06	3.12934e+06	-	-
pma6298	UPLC-MS/MS	96.04	68.05	-	-	95.0371	C5H5NO	[M+H]+	3-Hydroxypyridine	Alkaloids	Pyridine alkaloids	109-00-2	3	-	30633.7	35736.1	41150.5	21541.9	18965.4	23423.1	23054.3	20740.1	20652.1	-	-
mws0601	UPLC-MS/MS	110.025	66	-	-	111.032	C5H5NO2	[M-H]-	Pyrrole-2-carboxylic acid	Organic acids	Organic acids	634-97-9	3	-	40221.4	40986.6	44328	168055	132253	147550	76940.8	82884.1	85656.1	C05942	ko00330
mws0251	UPLC-MS/MS	127.05	110	-	-	126.043	C5H6N2O2	[M+H]+	Thymine	Nucleotides and derivatives	Nucleotides and derivatives	65-71-4	3	-	316795	183530	168920	15098.5	20985.1	13064.9	64701.2	68171.6	58049.5	C00178	ko00240,ko01100
mws0425	UPLC-MS/MS	129.019	85	-	-	130.027	C5H6O4	[M-H]-	Citraconic acid	Organic acids	Organic acids	498-23-7	3	-	147138	210202	197834	347298	294758	321859	247262	251239	255217	C02226	ko00290,ko00660,ko01100,ko01210
Zmgn000217	UPLC-MS/MS	129.019	85.0298	-	-	130.027	C5H6O4	[M-H]-	Methylenesuccinic acid	Organic acids	Organic acids	97-65-4	2	-	21806.5	9213.07	29535.3	15004.7	24054.3	12583.7	18171.3	23447.4	24918.1	C00490	ko00660,ko01100
mws0572	UPLC-MS/MS	126.066	109	-	-	125.059	C5H7N3O	[M+H]+	5-Methylcytosine	Nucleotides and derivatives	Nucleotides and derivatives	554-01-8	3	-	15344.2	26780.5	16049	40330	32640.5	41770.5	24884.8	23404.7	22833.1	C02376	ko00240,ko01100
Lmbn000612	UPLC-MS/MS	128.035	82.0298	-	-	129.043	C5H7NO3	[M-H]-	1-Pyrroline-4-hydroxy-2-carboxylic acid	Organic acids	Organic acids	9054-77-7	3	-	17872.8	14000.6	22631.8	30890.8	36621.7	40838.8	32703.8	34730	25926.3	C04282	ko00330,ko01100
mws0263	UPLC-MS/MS	128.035	82.0298	-	-	129.043	C5H7NO3	[M-H]-	5-Oxo-L-Proline	Amino acids and derivatives	Amino acids and derivatives	98-79-3	1	-	22545	21438.3	29536.9	68415.1	58903.9	68187.3	46719.6	28074.3	49907.2	C01879	ko00480,ko01100
MWSmce706	UPLC-MS/MS	129.065	56.0494	-	-	128.059	C5H8N2O2	[M+H]+	Cyclo(Ala-Gly)	Amino acids and derivatives	Amino acids and derivatives	4526-77-6	3	-	174117	182040	165710	93512.9	97298.4	79843.9	176095	140093	129850	-	-
mws0473	UPLC-MS/MS	131.035	87.045	-	-	132.042	C5H8O4	[M-H]-	2-Methylsuccinic acid	Organic acids	Organic acids	498-21-5	1	-	112563	104595	83779.3	120432	165214	212760	147087	155255	165213	-	-
Lmbn001288	UPLC-MS/MS	131.035	87.0443	-	-	132.042	C5H8O4	[M-H]-	2-Hydroxy-2-methyl-3-oxobutanoic acid	Organic acids	Organic acids	71698-08-3	2	-	126921	175798	125729	237174	258968	164412	173093	181738	163454	C06010	ko00290,ko00650,ko00660,ko00770,ko01100,ko01110,ko01210,ko01230
Lmmn000806	UPLC-MS/MS	131.035	87.0459	-	-	132.042	C5H8O4	[M-H]-	Dimethylmalonic acid	Organic acids	Organic acids	595-46-0	1	-	112563	104595	83779.3	120432	165214	212760	147087	155255	165213	-	-
HX1349	UPLC-MS/MS	133.049	69.0371	-	-	132.042	C5H8O4	[M+H]+	dihydro-4-hydroxy-5-hydroxymethyl-2(3H)-furanone	Others	Others	-	2	-	30869.2	30636.3	43585.7	9612	13574.6	15512.9	18962.3	14385.9	28021.7	-	-
Lmmn002164	UPLC-MS/MS	131.035	87.0452	-	-	132.042	C5H8O4	[M-H]-	Monomethyl succinate	Organic acids	Organic acids	3878-55-5	1	-	112563	104595	83779.3	120432	165214	212760	147087	155255	165213	-	-
pme0243	UPLC-MS/MS	131.035	87.045	-	-	132.042	C5H8O4	[M-H]-	Glutaric acid	Organic acids	Organic acids	110-94-1	3	-	517328	497334	512887	239795	567659	519733	520353	543976	520853	C00489	ko00071,ko00310,ko01100
pmb2826	UPLC-MS/MS	147.03	87.0081	-	-	148.037	C5H8O5	[M-H]-	L-Citramalic acid	Organic acids	Organic acids	6236-09-5	2	-	297458	317796	294989	765702	797592	753556	438926	493856	476678	C02614	ko00660,ko01100
Zmyn000247	UPLC-MS/MS	147.03	57.0346	-	-	148.037	C5H8O5	[M-H]-	2-Hydroxyglutaric Acid	Organic acids	Organic acids	13095-48-2	2	-	267249	246989	256565	544747	525193	497075	282603	305886	345044	C03196	ko00310,ko01100
Zmyn000230	UPLC-MS/MS	147.029	57.0344	-	-	148.037	C5H8O5	[M-H]-	2-Dehydro-3-deoxy-L-arabinonate	Others	Saccharides	-	2	-	275504	246471	281490	460649	559564	452034	294212	313118	320135	C00684	ko00053,ko01100
Lmbn000216	UPLC-MS/MS	147.03	57.0344	-	-	148.037	C5H8O5	[M-H]-	3-Methylmalic acid	Organic acids	Organic acids	152204-30-3	2	-	272886	280194	269551	504674	519503	476724	320715	335976	316954	C06032	ko00290,ko00660,ko01100,ko01210,ko01230
MWS3036	UPLC-MS/MS	147.03	85.0297	-	-	148.037	C5H8O5	[M-H]-	3-Hydroxyglutaric acid	Organic acids	Organic acids	638-18-6	3	-	88312.6	25585.3	70630.7	186780	147451	184785	122980	115729	116556	-	-
ML10171848	UPLC-MS/MS	147.03	85.0291	-	-	148.037	C5H8O5	[M-H]-	D-Arabinono-1,4-lactone	Others	Saccharides	2782-09-4	2	-	105257	97495.9	176751	187584	173775	169300	126174	120516	132564	C00652	ko00053
pme2122	UPLC-MS/MS	112.087	95	-	-	111.08	C5H9N3	[M+H]+	Histamine	Alkaloids	Alkaloids	51-45-6	3	-	58018.3	54762	25263.4	9	9	9	61317.7	39267.9	23628.6	C00388	ko00340,ko01100,ko01110
Lmcp000611	UPLC-MS/MS	144.077	84.0556	-	-	143.07	C5H9N3O2	[M+H]+	2-Amino-4,5-dihydro-1H-imidazole-4-acetic acid	Alkaloids	Alkaloids	69098-41-5	2	-	241734	281714	263288	210986	171614	244295	294082	131364	199814	-	-
pme0006	UPLC-MS/MS	116.071	70.1	-	-	115.063	C5H9NO2	[M+H]+	L-Proline	Amino acids and derivatives	Amino acids and derivatives	147-85-3	1	-	1.03497e+07	9.33437e+06	9.03874e+06	1.2275e+07	1.19689e+07	1.34266e+07	1.15506e+07	1.55613e+07	1.85788e+07	C00148	ko00330,ko00332,ko00970,ko01100,ko01110,ko01230,ko02010
MWStz040	UPLC-MS/MS	116.07	70.0668	-	-	115.063	C5H9NO2	[M+H]+	Pterolactam	Alkaloids	Pyrrole alkaloids	38072-88-7	1	-	7.17139e+06	8.02211e+06	7.86416e+06	9.46074e+06	1.43224e+07	1.29298e+07	1.08525e+07	1.25356e+07	9.64725e+06	-	-
pma3649	UPLC-MS/MS	132.1	86.1	-	-	131.058	C5H9NO3	[M+H]+	5-Aminolevulinic Acid	Alkaloids	Alkaloids	106-60-5	3	-	1.90998e+07	1.89873e+07	1.75439e+07	1.01817e+07	9.54246e+06	1.01932e+07	1.31079e+07	1.27378e+07	1.50619e+07	C00430	ko00260,ko00860,ko01100,ko01110,ko01240,ko02010
mws0712	UPLC-MS/MS	130.051	86	-	-	131.058	C5H9NO3	[M-H]-	N-Propionylglycine	Amino acids and derivatives	Amino acids and derivatives	21709-90-0	3	-	76266.7	66290.7	94350.9	110258	103756	130034	93419.1	90250.8	101359	-	-
MWS2413	UPLC-MS/MS	130.052	58.0302	-	-	131.058	C5H9NO3	[M-H]-	N-acetyl-beta-alanine	Amino acids and derivatives	Amino acids and derivatives	3025-95-4	3	-	20319.2	14923.2	12720.4	10779.9	9735.53	4288.28	10673.2	11186	12092.3	C01073	ko00410
pme0014	UPLC-MS/MS	148.06	84	-	-	147.053	C5H9NO4	[M+H]+	L-Glutamic acid	Amino acids and derivatives	Amino acids and derivatives	56-86-0	3	-	5.60654e+06	1.32893e+06	1.4537e+06	1.48305e+06	1.29857e+06	1.33337e+06	728326	705640	867222	C00025	ko00220,ko00250,ko00330,ko00332,ko00340,ko00430,ko00480,ko00524,ko00630,ko00650,ko00660,ko00860,ko00910,ko00970,ko01100,ko01110,ko01200,ko01210,ko01230,ko01240,ko02010
Zmzn000113	UPLC-MS/MS	146.047	102.056	-	-	147.053	C5H9NO4	[M-H]-	L-threo-3-Methylaspartate	Amino acids and derivatives	Amino acids and derivatives	6061-13-8	1	-	388991	390723	355637	117984	116943	122917	268219	246553	228673	C03618	ko00630,ko00660,ko01100,ko01200
mws1050	UPLC-MS/MS	148.06	88	-	-	147.053	C5H9NO4	[M+H]+	O-Acetylserine	Amino acids and derivatives	Amino acids and derivatives	5147-00-2	3	-	140496	180736	143100	55755.8	25703.6	40814.8	115000	96770.2	111458	C00979	ko00270,ko00908,ko00920,ko01100,ko01110,ko01200,ko01230,ko04122
Wmzn000227	UPLC-MS/MS	145.062	109.041	-	-	146.058	C6H10O4	[M-H]-	2,2-Dimethylsuccinic acid	Organic acids	Organic acids	597-43-3	2	-	10931.6	13232.6	8410.87	34821.7	37967.7	41829.8	21172.2	26497.7	28591.4	-	-
mws0924	UPLC-MS/MS	145.051	101	-	-	146.058	C6H10O4	[M-H]-	2-Methylglutaric acid	Organic acids	Organic acids	617-62-9	3	-	277010	286204	285967	357850	328894	332779	293724	275706	281106	-	-
Lmbn001609	UPLC-MS/MS	145.051	83.0503	-	-	146.058	C6H10O4	[M-H]-	2-Acetyl-2-Hydroxybutanoic Acid	Organic acids	Organic acids	-	3	-	78349.5	86832.6	72744.6	69584.7	82364.6	76881.1	80638	98180.1	81513.9	C06006	ko00290,ko01100,ko01110,ko01210,ko01230
mws0208	UPLC-MS/MS	145.051	101	-	-	146.058	C6H10O4	[M-H]-	Adipic Acid	Organic acids	Organic acids	124-04-9	3	-	277010	286204	285967	357850	328894	332779	293724	275706	281106	C06104	ko01100
pme2914	UPLC-MS/MS	161.046	99.0501	-	-	162.053	C6H10O5	[M-H]-	3-Hydroxy-3-methylpentane-1,5-dioic acid	Amino acids and derivatives	Amino acids and derivatives	503-49-1	1	-	1.90923e+06	2.00382e+06	2.07421e+06	1.90103e+06	1.69321e+06	2.30903e+06	1.78457e+06	1.91262e+06	1.94988e+06	C03761	-
MWSmce220	UPLC-MS/MS	177.045	59.016	-	-	178.048	C6H10O6	[M-H]-	D-Glucono-1,5-lactone	Others	Saccharides	90-80-2	2	-	106798	132772	96223	90188.2	90095.2	77551.7	98443.1	107397	100186	C00198	ko00030,ko01100,ko01110,ko01200
pme2253	UPLC-MS/MS	177.041	59	-	-	178.048	C6H10O6	[M-H]-	L-Gulono-1,4-Lactone	Others	Saccharides	1128-23-0	2	-	87429.9	107308	87765.5	83272.2	64665.8	55944.4	83238.5	106333	98063.2	C01040	ko00053,ko01100,ko01240
mws1189	UPLC-MS/MS	193.035	73	-	-	194.033	C6H10O7	[M-H]-	D-Galacturonic acid	Others	Saccharides	685-73-4	3	-	125286	135879	134301	56489.9	66833.7	51589.3	87158.2	88090.7	97556.7	C00333	ko00040,ko00053,ko00520,ko01100,ko01240,ko02010
pme3705	UPLC-MS/MS	193.035	73	-	-	194.043	C6H10O7	[M-H]-	D-Glucoronic acid	Others	Saccharides	6556-12-3	3	-	123009	153513	114374	64488	55778.1	58078.3	73638.9	92834.4	79698.7	C00191	ko00040,ko00053,ko00520,ko00562,ko01100,ko01240
Zmpn000199	UPLC-MS/MS	209.03	85.0297	-	-	210.038	C6H10O8	[M-H]-	D-Galactaric acid	Others	Saccharides	526-99-8	2	-	982217	942946	892788	619027	636447	627994	797944	863037	622318	C00879	ko00053,ko01100
Zmyn000108	UPLC-MS/MS	209.031	85.0294	-	-	210.038	C6H10O8	[M-H]-	D-Saccharic acid	Others	Saccharides	87-73-0	2	-	680627	682092	624472	354071	391514	387481	600304	558727	460529	C00818	ko00053,ko01100
pma2987	UPLC-MS/MS	142.097	124.087	-	-	141.09	C6H11N3O	[M+H]+	Histidinol	Alkaloids	Alkaloids	501-28-0	3	-	3.14748e+07	2.95068e+07	2.96594e+07	3.06658e+07	2.95359e+07	2.97878e+07	3.16868e+07	3.01498e+07	2.78566e+07	C00860	ko00340,ko01100,ko01110,ko01230
Rfmb319	UPLC-MS/MS	130.086	84.0843	-	-	129.079	C6H11NO2	[M+H]+	L-Pipecolic Acid	Organic acids	Organic acids	3105-95-1	2	-	1.87099e+06	2.02269e+06	1.98404e+06	2.08483e+06	2.24806e+06	2.14674e+06	2.47511e+06	2.06455e+06	2.47222e+06	C00408	ko00310,ko00960,ko01100,ko01110
ML10181668	UPLC-MS/MS	130.086	84.0809	-	-	129.079	C6H11NO2	[M+H]+	Cycloleucine	Amino acids and derivatives	Amino acids and derivatives	52-52-8	1	-	5.07999e+06	4.89063e+06	4.93384e+06	1.62999e+06	1.65108e+06	1.8686e+06	3.39112e+06	2.40414e+06	2.55284e+06	C03969	-
mws1346	UPLC-MS/MS	162.076	98	-	-	161.069	C6H11NO4	[M+H]+	DL-2-Aminoadipic acid	Alkaloids	Alkaloids	542-32-5	3	-	1.62612e+06	1.83804e+06	1.58424e+06	300436	283677	289745	1.08058e+06	794413	928474	C00956	ko00300,ko00310,ko00311,ko01100,ko01110,ko01210,ko01230
pmb3081	UPLC-MS/MS	288.997	97	-	-	290.004	C6H11PO11	[M-H]-	Glucarate O-Phosphoric acid	Others	Saccharides	-	3	-	2.26615e+06	2.32479e+06	2.72708e+06	879316	913581	959462	1.63129e+06	1.48896e+06	1.47864e+06	-	-
Lmrn002746	UPLC-MS/MS	131.071	85.0654	-	-	132.079	C6H12O3	[M-H]-	2-Hydroxy-4-methylpentanoic acid	Organic acids	Organic acids	498-36-2	3	-	9	9	9	63649.4	74329.4	56683.2	24849.2	22044.6	41104.8	-	-
mws0341	UPLC-MS/MS	131.071	85	-	-	132.079	C6H12O3	[M-H]-	2-Hydroxyisocaproic acid	Organic acids	Organic acids	20312-37-2	3	-	66698.1	80907.4	73444.8	662826	690737	633033	305668	244822	252847	C03264	-
mws0972	UPLC-MS/MS	131.071	85	-	-	132.079	C6H12O3	[M-H]-	6-Hydroxyhexanoic acid	Organic acids	Organic acids	1191-25-9	3	-	56202.8	46636.4	44887.1	70197.6	78953	60775.2	73637.1	71348.8	85234.6	C06103	-
pme3154	UPLC-MS/MS	147.066	59.0139	-	-	148.074	C6H12O4	[M-H]-	Mevalonic acid	Organic acids	Organic acids	150-97-0	2	-	228302	204444	188896	296123	270932	236704	299029	260469	256326	C00418	ko00900,ko01100,ko01110
mws1164	UPLC-MS/MS	179.056	59.0139	-	-	180.063	C6H12O6	[M-H]-	D-Fructose	Others	Saccharides	57-48-7	1	-	669496	626794	616394	626318	672501	674929	585322	642457	544154	C05003	-
mws4170	UPLC-MS/MS	179.056	59.0139	-	-	180.063	C6H12O6	[M-H]-	D-Glucose	Others	Saccharides	50-99-7	2	-	662687	670972	643111	618361	594187	634037	568058	595099	523672	C00031	ko00010,ko00030,ko00052,ko00500,ko00520,ko00524,ko00901,ko01100,ko01110,ko02010
pme0516	UPLC-MS/MS	179.056	87	-	-	180.063	C6H12O6	[M-H]-	Inositol	Others	Saccharides	87-89-8	1	-	232643	247458	346779	1.09922e+06	1.03101e+06	1.11616e+06	910857	937051	871005	C00137	ko00052,ko00053,ko00562,ko01100,ko01110,ko02010,ko04070
pme0534	UPLC-MS/MS	195.051	75.0095	-	-	196.058	C6H12O7	[M-H]-	Gluconic acid	Others	Saccharides	526-95-4	1	-	1.41627e+06	1.34766e+06	1.24222e+06	1.76587e+06	1.72912e+06	1.85042e+06	2.00557e+06	2.02248e+06	1.90879e+06	C00257	ko00030,ko01100,ko01110,ko01200
pme0008	UPLC-MS/MS	176.103	113	-	-	175.096	C6H13N3O3	[M+H]+	L-Citrulline	Amino acids and derivatives	Amino acids and derivatives	372-75-8	3	-	338582	315425	334721	341159	273598	323169	422376	257666	308502	C00327	ko00220,ko01100,ko01110,ko01230
pme0274	UPLC-MS/MS	132.102	69	-	-	131.095	C6H13NO2	[M+H]+	6-Aminocaproic acid	Organic acids	Organic acids	60-32-2	2	-	2.68743e+06	2.63812e+06	2.86293e+06	1.23442e+06	1.03662e+06	1.04611e+06	1.77275e+06	2.33072e+06	2.24011e+06	C02378	ko01100
pmp001198	UPLC-MS/MS	132.102	57.1	-	-	131.095	C6H13NO2	[M+H]+	6-Deoxyfagomine	Alkaloids	Piperidine alkaloids	197449-09-5	1	-	571079	651175	600253	280023	246021	300390	420268	397413	374331	-	-
pme2679	UPLC-MS/MS	132	86	-	-	131.095	C6H13NO2	[M+H]+	L-Allo-isoleucine	Amino acids and derivatives	Amino acids and derivatives	1509-34-8	3	-	2.47493e+07	2.30484e+07	2.09946e+07	1.36887e+07	1.35051e+07	1.23083e+07	1.70966e+07	1.9187e+07	2.16111e+07	C21096	-
mws0227	UPLC-MS/MS	132.102	86.2	-	-	131.095	C6H13NO2	[M+H]+	L-Leucine*	Amino acids and derivatives	Amino acids and derivatives	61-90-5	1	-	7.40737e+07	7.52817e+07	7.62218e+07	4.21735e+07	4.74266e+07	4.54152e+07	6.13032e+07	55441072	5.87105e+07	C00123	ko00280,ko00290,ko00966,ko00970,ko01100,ko01110,ko01210,ko01230,ko02010
mws1587	UPLC-MS/MS	132.102	86	-	-	131.095	C6H13NO2	[M+H]+	L-Norleucine*	Amino acids and derivatives	Amino acids and derivatives	327-57-1	1	-	8.41365e+07	8.66843e+07	8.74418e+07	5.23882e+07	5.49172e+07	5.75289e+07	7.25373e+07	6.25574e+07	6.74097e+07	C01933	-
Lmbp000123	UPLC-MS/MS	164.074	56.0495	-	-	163.067	C6H13NO2S	[M+H]+	L-Homomethionine	Amino acids and derivatives	Amino acids and derivatives	25148-30-5	3	-	143902	131034	144192	107640	86832.7	107209	131247	84922.2	98591.6	C17213	ko00966,ko01110,ko01210
pmb0786	UPLC-MS/MS	180.087	163.06	-	-	179.079	C6H13NO5	[M+H]+	D-Glucosamine	Others	Saccharides	3416-24-8	3	-	1.30615e+06	1.16971e+06	1.20419e+06	1.46621e+06	1.1336e+06	1.12715e+06	1.68158e+06	1.22124e+06	1.37625e+06	C00329	ko00520,ko01100
MWS2442	UPLC-MS/MS	259.022	96.9688	-	-	260.03	C6H13O9P	[M-H]-	D-Fructose 6-Phosphate	Others	Saccharides	643-13-0	2	-	380508	268740	298474	536545	469784	452394	381857	372756	383246	C00085	ko00052,ko00500,ko00710,ko01100,ko01110,ko01200
mws0866	UPLC-MS/MS	259.022	96.9702	-	-	260.03	C6H13O9P	[M-H]-	D-Glucose 6-phosphate	Others	Saccharides	56-73-5	2	-	446733	415470	439641	929557	825363	791948	597179	570797	595503	C00092	ko00500,ko00524,ko00562,ko00998,ko01100,ko01110
mws1090	UPLC-MS/MS	259.022	97	-	-	260.03	C6H13O9P	[M-H]-	Glucose-1-phosphate	Others	Saccharides	59-56-3	1	-	677249	600020	679479	954408	1.00548e+06	999610	903971	830655	881003	C00103	ko00010,ko00040,ko00052,ko00500,ko00520,ko00523,ko00561,ko01100,ko01110,ko01240
pme2693	UPLC-MS/MS	131.118	114.091	-	-	130.111	C6H14N2O	[M+H]+	N-Acetylputrescine	Alkaloids	Alkaloids	18233-70-0	3	-	80220.3	64080.2	53610.1	69257.4	62111.8	51306.8	69193.1	35739.1	62242.3	C02714	ko00330,ko01100
pme0026	UPLC-MS/MS	147.113	84	-	-	146.106	C6H14N2O2	[M+H]+	L-Lysine	Amino acids and derivatives	Amino acids and derivatives	56-87-1	3	-	7.56852e+06	7.5759e+06	7.28856e+06	2.14756e+06	2.31375e+06	2.5152e+06	5.77963e+06	4.01505e+06	3.78045e+06	C00047	ko00300,ko00310,ko00780,ko00960,ko00970,ko01100,ko01110,ko01210,ko01230,ko02010
MWSmce119	UPLC-MS/MS	175.115	70.064	-	-	174.112	C6H14N4O2	[M+H]+	L-Arginine	Amino acids and derivatives	Amino acids and derivatives	74-79-3	1	-	5.52956e+07	5.38673e+07	4.78157e+07	5.53785e+07	5.26903e+07	5.60158e+07	4.08433e+07	4.33951e+07	4.4988e+07	C00062	ko00220,ko00261,ko00330,ko00472,ko00970,ko01100,ko01110,ko01230,ko02010
Zmyn000110	UPLC-MS/MS	258.039	78.9583	-	-	259.046	C6H14NO8P	[M-H]-	D-Glucosamine 1-phosphate	Others	Saccharides	2152-75-2	3	-	15104.2	25368.5	21748.1	44464.1	44916.8	40286.7	29851.5	37597.6	35590.7	C06156	ko00520,ko01100
pme3311	UPLC-MS/MS	339	97	-	-	339.996	C6H14O12P2	[M-H]-	D-Fructose-1,6-biphosphate	Others	Saccharides	488-69-7	3	-	77760.9	80392.3	92958.5	48580.4	67510.1	33488.9	62050.6	64542.2	59593.4	C00354	ko00400,ko00710,ko01100,ko01110,ko01200
MWSmce165	UPLC-MS/MS	165.082	59.0159	-	-	166.084	C6H14O5	[M-H]-	L-Fucitol	Others	Saccharides	13074-06-1	2	-	1.00856e+06	1.04006e+06	1.11315e+06	2.18495e+06	2.06629e+06	2.11321e+06	2.02546e+06	1.99745e+06	1.94085e+06	-	-
mws0214	UPLC-MS/MS	181.072	71	-	-	182.079	C6H14O6	[M-H]-	D-Sorbitol	Others	Saccharides	50-70-4	3	-	21202.3	25011.1	17101.6	92472.6	88789	84942.9	42438.3	26884.2	35791.1	C00794	ko00051,ko00052,ko01100,ko02010
pme2237	UPLC-MS/MS	181.072	101	-	-	182.079	C6H14O6	[M-H]-	Dulcitol	Others	Saccharides	608-66-2	3	-	53907.5	53293.7	42475.6	157202	151285	147032	84327.2	71832.2	56917.9	C01697	ko00052,ko01100
MA10002917	UPLC-MS/MS	183.005	109.017	-	-	184.012	C6H4N2O5	[M-H]-	2,4-Dinitrophenol	Phenolic acids	Phenolic acids	51-28-5	3	-	149887	173212	166817	173345	167142	152964	151942	164847	168368	C02496	-
pme0490	UPLC-MS/MS	124.039	78	-	-	123.032	C6H5NO2	[M+H]+	Nicotinic acid (Vitamin B3)	Others	Vitamin	59-67-6	3	-	107087	137695	110305	257975	243214	248641	187750	159847	168401	C00253	ko00760,ko00960,ko01100,ko01110,ko01240
Lmbp000668	UPLC-MS/MS	124.039	78.0336	-	-	123.032	C6H5NO2	[M+H]+	Isonicotinic acid	Others	Vitamin	55-22-1	3	-	117180	163631	149002	265710	263372	343677	240296	159883	212420	C07446	-
Zmzn002575	UPLC-MS/MS	138.02	108.022	-	-	139.027	C6H5NO3	[M-H]-	2-Nitrophenol	Phenolic acids	Phenolic acids	88-75-5	2	-	4.80856e+06	5.24083e+06	5.2862e+06	2.56419e+06	2.34767e+06	2.56121e+06	2.87013e+06	3.03557e+06	2.99765e+06	C01988	-
pme2828	UPLC-MS/MS	140	99	-	-	139.027	C6H5NO3	[M+H]+	4-Nitrophenol	Phenolic acids	Phenolic acids	100-02-7	3	-	412056	403114	495773	422433	875414	681940	568228	845924	504541	C00870	-
MA10040889	UPLC-MS/MS	154.014	123.007	-	-	155.022	C6H5NO4	[M-H]-	4-Nitrocatechol	Phenolic acids	Phenolic acids	3316-09-4	3	-	108876	151417	122012	58008.5	63103.7	62754.5	81192.8	68081.8	71948.2	C02235	-
MWS1777	UPLC-MS/MS	128.026	93.0576	-	-	127.019	C6H6ClN	[M+H]+	3-Chloroaniline	Alkaloids	Alkaloids	108-42-9	1	-	9.6745e+06	9.57363e+06	8.91956e+06	9.98855e+06	9.35611e+06	8.6816e+06	1.09766e+07	8.44208e+06	7.97286e+06	-	-
Lsjp211240	UPLC-MS/MS	123.052	80.0504	-	-	122.048	C6H6N2O	[M+H]+	Nicotinamide	Others	Vitamin	98-92-0	1	-	3.06323e+07	2.86259e+07	2.62249e+07	3.42771e+07	3.42399e+07	3.00036e+07	2.27457e+07	2.26458e+07	2.07661e+07	C00153	ko00760,ko01100,ko01240
pmc0274	UPLC-MS/MS	167.1	121.1	-	-	166.031	C6H6N4S	[M+H]+	6-Methylmercaptopurine	Nucleotides and derivatives	Nucleotides and derivatives	50-66-8	3	-	1.02419e+07	8.03609e+06	9.31273e+06	5.89469e+06	5.85932e+06	5.22411e+06	9.27746e+06	8.75699e+06	7.9859e+06	C16614	-
mws1358	UPLC-MS/MS	109.029	81	-	-	110.037	C6H6O2	[M-H]-	Pyrocatechol	Phenolic acids	Phenolic acids	120-80-9	3	-	46564.8	50024.7	53204.6	12567.2	14810.5	8271.16	20651.8	14311.2	16544.1	C00090	ko01100
MWSmce536	UPLC-MS/MS	125.024	79.019	-	-	126.032	C6H6O3	[M-H]-	Methyl 2-furoate	Organic acids	Organic acids	611-13-2	3	-	65474.3	78325.3	65342.9	26739.5	37127.3	41597.8	37316	40017.6	35234.4	-	-
pmp000509	UPLC-MS/MS	127.039	109.02	-	-	126.032	C6H6O3	[M+H]+	Maltol	Others	Ketone compounds	118-71-8	1	-	172320	220480	219923	334536	352543	348605	269673	248930	237637	C11918	ko00523,ko01110
MWSCX001	UPLC-MS/MS	143.033	69.0338	-	-	142.027	C6H6O4	[M+H]+	5-hydroxymaltol	Others	Ketone compounds	1073-96-7	3	-	88772.4	99802.1	101812	263676	231444	249215	168931	143904	119269	-	-
mws0847	UPLC-MS/MS	150.077	133	-	-	149.07	C6H7N5	[M+H]+	1-Methyladenine	Nucleotides and derivatives	Nucleotides and derivatives	5142-22-3	3	-	212671	219629	207641	130518	80806.1	98362.1	179718	93591	114259	C02216	-
MWS4525	UPLC-MS/MS	166.072	124.05	-	-	165.065	C6H7N5O	[M+H]+	6-O-methylguanine	Nucleotides and derivatives	Nucleotides and derivatives	20535-83-5	1	-	576874	484445	532849	257305	412971	318380	358193	282909	306020	-	-
pme3968	UPLC-MS/MS	166.072	149.05	-	-	165.065	C6H7N5O	[M+H]+	7-Methylguanine	Nucleotides and derivatives	Nucleotides and derivatives	578-76-7	3	-	279192	287630	276676	125537	174795	140490	169616	160678	165351	C02242	-
MWS2076	UPLC-MS/MS	110.06	65.0414	-	-	109.053	C6H7NO	[M+H]+	2-Aminophenol	Alkaloids	Phenolamine	95-55-6	3	-	39802	41500.3	45659.8	41371.8	69344.1	54486.2	34681.8	31799.9	28617.5	C01987	ko00380,ko01100
MWSslk042	UPLC-MS/MS	126.054	80.0125	-	-	125.048	C6H7NO2	[M+H]+	N-Ethylmaleimide (NEM)	Amino acids and derivatives	Amino acids and derivatives	128-53-0	3	-	107489	139462	99325.6	258155	310048	222449	189871	162462	171007	C02441	-
mws0281	UPLC-MS/MS	191.02	111.009	-	-	192.027	C6H8O7	[M-H]-	Citric Acid	Organic acids	Organic acids	77-92-9	1	-	7.92406e+06	8.33755e+06	9.30428e+06	9.70864e+06	1.03161e+07	1.03342e+07	6.58954e+06	8.40952e+06	7.33316e+06	C00158	ko00020,ko00250,ko00630,ko01100,ko01110,ko01200,ko01210,ko01230,ko01240
Zmyn000453	UPLC-MS/MS	191.02	111.009	-	-	192.027	C6H8O7	[M-H]-	Isocitric Acid	Organic acids	Organic acids	320-77-4	1	-	8.03412e+06	9.63858e+06	1.06397e+07	1.48735e+07	1.32508e+07	1.36376e+07	1.02825e+07	1.01575e+07	1.0243e+07	C00311	ko00020,ko00630,ko01100,ko01110,ko01200,ko01210,ko01230,ko01240
mws0254	UPLC-MS/MS	156.077	110	-	-	155.07	C6H9N3O2	[M+H]+	L-Histidine	Amino acids and derivatives	Amino acids and derivatives	71-00-1	1	-	1.07151e+07	1.03936e+07	9.43716e+06	5.71278e+06	5.76345e+06	5.69921e+06	1.27222e+07	5.91315e+06	8.2336e+06	C00135	ko00340,ko00410,ko00970,ko01100,ko01110,ko01230,ko02010
MWSmce582	UPLC-MS/MS	144.065	84.0449	-	-	143.058	C6H9NO3	[M+H]+	Methyl L-pyroglutamate	Alkaloids	Pyrrole alkaloids	4931-66-2	3	-	569386	514817	470463	420823	431278	426524	577738	504355	479292	-	-
pmb0764	UPLC-MS/MS	144.048	113.2	-	-	143.041	C6H9NOS	[M+H]+	4-Methyl-5-thiazoleethanol	Others	Others	137-00-8	3	-	305004	254733	256326	215439	242980	214116	314546	323374	294482	C04294	ko00730,ko01100,ko01240
mws0154	UPLC-MS/MS	173.046	93	-	-	174.053	C7H10O5	[M-H]-	Shikimic acid	Organic acids	Organic acids	138-59-0	1	-	370184	362370	346304	217760	226390	214950	231876	232833	246792	C00493	ko00400,ko01100,ko01110,ko01230,ko01240
MWS0933	UPLC-MS/MS	170.092	124.087	-	-	169.085	C7H11N3O2	[M+H]+	1-Methylhistidine	Amino acids and derivatives	Amino acids and derivatives	332-80-9	2	-	94579.2	115455	99155	70275.3	43880.7	65840.3	122562	65911.8	81160.5	-	-
pme0075	UPLC-MS/MS	188.056	128	-	-	189.064	C7H11NO5	[M-H]-	N-Acetyl-L-glutamic acid	Amino acids and derivatives	Amino acids and derivatives	1188-37-0	2	-	340869	376317	347300	234742	277198	264168	314236	249368	262686	C00624	ko00220,ko01100,ko01110,ko01210,ko01230
pme0137	UPLC-MS/MS	187.072	125	-	-	188.08	C7H12N2O4	[M-H]-	N-Acetyl-L-Glutamine	Amino acids and derivatives	Amino acids and derivatives	2490-97-3	2	-	384488	409970	454915	347667	353290	365040	410562	337205	318290	-	-
Lmbn002072	UPLC-MS/MS	159.066	97.0659	-	-	160.074	C7H12O4	[M-H]-	2-Propylsuccinic acid	Organic acids	Organic acids	618-57-5	3	-	48129.6	47907.8	50692.2	46531.3	24884.1	31748.9	34090.2	24988.9	27186.2	C16657	-
Zmjn001813	UPLC-MS/MS	159.066	97.0649	-	-	160.074	C7H12O4	[M-H]-	Pimelic acid	Organic acids	Organic acids	111-16-0	3	-	109772	120226	109197	87350.6	73219.8	81773.1	77510.3	65356.5	79268	C02656	ko00780,ko01100,ko01240
Zmgn001448	UPLC-MS/MS	175.061	115.04	-	-	176.069	C7H12O5	[M-H]-	2-Propylmalic Acid*	Organic acids	Organic acids	-	2	-	1.76776e+06	1.98774e+06	2.34031e+06	3.2645e+06	3.61564e+06	3.6608e+06	1.87797e+06	1.80855e+06	2.14244e+06	C05994	ko00620
pmb3101	UPLC-MS/MS	175.061	115.044	-	-	176.069	C7H12O5	[M-H]-	2-Isopropylmalic Acid	Organic acids	Organic acids	49601-06-1	1	-	1.87777e+06	2.12441e+06	2.27098e+06	3.49026e+06	3.83622e+06	3.78918e+06	1.85963e+06	2.07641e+06	2.25568e+06	C02504	ko00290,ko00620,ko01100,ko01110,ko01210,ko01230
Lmbn001754	UPLC-MS/MS	175.061	115.04	-	-	176.069	C7H12O5	[M-H]-	3-Isopropylmalic Acid*	Organic acids	Organic acids	921-28-8	2	-	1.76776e+06	1.98774e+06	2.34031e+06	3.2645e+06	3.61564e+06	3.6608e+06	1.87797e+06	1.80855e+06	2.14244e+06	C04411	ko00290,ko01100,ko01110,ko01210,ko01230
mws0277	UPLC-MS/MS	191.056	85.0296	-	-	192.063	C7H12O6	[M-H]-	Quinic Acid	Organic acids	Organic acids	77-95-2	1	-	2.96221e+07	3.74832e+07	2.40179e+07	2.12026e+07	2.23295e+07	1.67427e+07	2.29803e+07	1.78716e+07	1.7028e+07	C00296	ko00400,ko01100
MWS2042	UPLC-MS/MS	128.107	55.0547	-	-	127.1	C7H13NO	[M+H]+	N-Cyclohexylformamide	Alkaloids	Alkaloids	766-93-8	2	-	13238.8	13976.3	9	193738	161675	137477	84856.4	89358.4	85928.1	C11519	-
Rfmb320	UPLC-MS/MS	144.102	84.0813	-	-	143.095	C7H13NO2	[M+H]+	1-Methylpiperidine-2-carboxylic acid	Organic acids	Organic acids	7730-87-2	3	-	330833	440790	368105	303817	283776	248501	378914	256344	297083	-	-
Hmsp000364	UPLC-MS/MS	144.098	98.09	-	-	143.095	C7H13NO2	[M+H]+	L-Cyclopentylglycine	Amino acids and derivatives	Amino acids and derivatives	2521-84-8	2	-	996958	1.27931e+06	1.14826e+06	462745	334617	418127	766817	474121	747179	-	-
Lmbn001467	UPLC-MS/MS	158.082	116.072	-	-	159.089	C7H13NO3	[M-H]-	5-Acetamidopentanoic Acid	Organic acids	Organic acids	1072-10-2	3	-	160594	169606	181397	148673	152550	174370	120878	112019	134370	C03087	ko00310,ko01100
Zmyn000155	UPLC-MS/MS	173.105	131.083	-	-	174.1	C7H14N2O3	[M-H]-	N-α-Acetyl-L-ornithine	Amino acids and derivatives	Amino acids and derivatives	6205-08-9	2	-	912534	895846	882062	952408	859515	865297	1.14591e+06	1.11357e+06	1.22794e+06	C00437	ko00220,ko01100,ko01110,ko01210,ko01230
pme0278	UPLC-MS/MS	191.103	128	-	-	190.095	C7H14N2O4	[M+H]+	2,6-Diaminooimelic acid	Organic acids	Organic acids	583-93-7	3	-	227814	243280	300741	49328.4	70302.2	69215.1	191925	131706	190539	C00666	ko00300,ko01100,ko01110,ko01230
mws2104	UPLC-MS/MS	193.072	99.01	-	-	194.079	C7H14O6	[M-H]-	D-Pinitol	Others	Saccharides	10284-63-6	3	-	113957	130974	121084	52386.4	50684.2	49238.6	78194.8	87162.2	80288.7	C03844	-
Hmcn000192	UPLC-MS/MS	209.067	59.0139	-	-	210.073	C7H14O7	[M-H]-	Sedoheptulose	Others	Saccharides	3019-74-7	2	-	314481	365745	275830	161413	200317	208115	252777	236516	228233	C02076	ko00710,ko01100
mws0193	UPLC-MS/MS	190.119	127	-	-	189.111	C7H15N3O3	[M+H]+	L-Homocitrulline	Amino acids and derivatives	Amino acids and derivatives	1190-49-4	3	-	132067	153255	127285	39168.7	30178.6	33767.3	92165.4	85028.8	70161	C02427	-
pme3163	UPLC-MS/MS	289	97	-	-	290.04	C7H15O10P	[M-H]-	D-Sedoheptuiose 7-phosphate	Others	Saccharides	2646-35-7	3	-	2.90396e+06	2.98105e+06	3.22598e+06	978943	973127	1.02668e+06	1.91385e+06	1.65269e+06	1.66568e+06	-	-
MWS3020	UPLC-MS/MS	145.133	86.0961	-	-	144.126	C7H16N2O	[M+H]+	N-Acetylcadaverine	Alkaloids	Alkaloids	32343-73-0	3	-	372224	318730	323667	340291	300140	298644	349696	350947	337025	-	-
Zmjp000182	UPLC-MS/MS	189.134	70.0652	-	-	188.127	C7H16N4O2	[M+H]+	N-Monomethyl-L-arginine	Amino acids and derivatives	Amino acids and derivatives	17035-90-4	1	-	1.49032e+06	1.66677e+06	1.57537e+06	1.08512e+06	945261	1.06625e+06	1.70886e+06	1.13394e+06	1.10132e+06	C03884	-
pme3388	UPLC-MS/MS	189.135	144	-	-	188.127	C7H16N4O2	[M+H]+	Homoarginine	Amino acids and derivatives	Amino acids and derivatives	156-86-5	3	-	560193	554584	537334	370500	326851	318052	571863	359656	389447	C01924	-
Zmdp000292	UPLC-MS/MS	189.135	70.0652	-	-	188.127	C7H16N4O2	[M+H]+	Arginine methyl ester	Amino acids and derivatives	Amino acids and derivatives	-	1	-	1.5868e+06	1.73179e+06	1.65998e+06	1.22419e+06	1.08164e+06	1.03264e+06	1.72081e+06	1.18157e+06	1.30067e+06	-	-
MWSmce210	UPLC-MS/MS	182.999	67.0214	-	-	184.001	C7H4O6	[M-H]-	Chelidonic acid	Organic acids	Organic acids	99-32-1	1	-	1.03931e+06	998243	1.24276e+06	261660	327390	384353	878148	769018	739910	C08476	-
MWS3270	UPLC-MS/MS	166.019	79.9572	-	-	167.022	C7H5NO4	[M-H]-	Quinolinic Acid	Alkaloids	Pyridine alkaloids	89-00-9	3	-	80383.1	85085.2	79364.1	46708.6	58819.2	77932.1	77477.6	63826.4	65292.7	C03722	ko00380,ko00410,ko00760,ko01100,ko01240
HJAP104	UPLC-MS/MS	107.049	77.0446	-	-	106.041	C7H6O	[M+H]+	Benzaldehyde	Phenolic acids	Phenolic acids	100-52-7	3	-	98857.9	79328.8	72277.3	416233	397527	366994	248161	179547	187421	C00261	ko01100
Lmbn001930	UPLC-MS/MS	121.029	77.0394	-	-	122.037	C7H6O2	[M-H]-	2-Hydroxybenzaldehyde (Salicylaldehyde)	Phenolic acids	Phenolic acids	90-02-8	3	-	64871.5	85980.4	78287.8	86981.2	68295.4	64549.8	74080.3	45047.3	67362.1	C06202	ko01100
mws0628	UPLC-MS/MS	121.029	92	-	-	122.037	C7H6O2	[M-H]-	4-Hydroxybenzaldehyde	Phenolic acids	Phenolic acids	123-08-0	1	-	1.75054e+06	1.57539e+06	1.51469e+06	2.55742e+06	2.37158e+06	2.66534e+06	1.84436e+06	1.96108e+06	1.76506e+06	C00633	ko01100
Lmbn001981	UPLC-MS/MS	137.024	93.0346	-	-	138.032	C7H6O3	[M-H]-	2,5-Dihydroxybenzaldehyde	Phenolic acids	Phenolic acids	1194-98-5	1	-	8.65801e+06	7.80076e+06	7.45355e+06	1.11168e+07	1.15691e+07	1.14226e+07	8.33061e+06	8.19976e+06	8.20051e+06	C05585	ko00350,ko01100
mws0749	UPLC-MS/MS	137.024	93	-	-	138.032	C7H6O3	[M-H]-	4-Hydroxybenzoic acid	Phenolic acids	Phenolic acids	99-96-7	2	-	1.1057e+07	1.07658e+07	1.1382e+07	1.47516e+07	1.51031e+07	1.59664e+07	1.08686e+07	1.06434e+07	1.14734e+07	C00156	ko00130,ko00790,ko01100,ko01110,ko01240
Lmgn001670	UPLC-MS/MS	137.027	108.023	-	-	138.032	C7H6O3	[M-H]-	Salicylic acid	Phenolic acids	Phenolic acids	69-72-7	1	-	170764	148107	139942	139572	124636	138307	91354.7	116608	129478	C00805	ko00360,ko01100,ko01110,ko04075
mws0639	UPLC-MS/MS	153.019	109.029	-	-	154.027	C7H6O4	[M-H]-	2,3-Dihydroxybenzoic Acid*	Phenolic acids	Phenolic acids	303-38-8	1	-	3.63182e+06	4.42542e+06	4.29529e+06	5.52652e+06	5.62246e+06	5.05137e+06	3.91257e+06	3.99207e+06	4.16988e+06	C00196	ko01110
mws0180	UPLC-MS/MS	153.019	109.029	-	-	154.027	C7H6O4	[M-H]-	2,5-Dihydroxybenzoic acid; Gentisic Acid*	Phenolic acids	Phenolic acids	490-79-9	1	-	1.9814e+06	2.33341e+06	2.27555e+06	7.39594e+06	2.85898e+06	2.59735e+06	2.03603e+06	2.15396e+06	2.15765e+06	C00628	ko00350,ko01100
mws0183	UPLC-MS/MS	153.019	109.029	-	-	154.027	C7H6O4	[M-H]-	3,4-Dihydroxybenzoic acid (Protocatechuic acid)*	Phenolic acids	Phenolic acids	99-50-3	1	-	5.2658e+06	6.13285e+06	5.75054e+06	9	7.51453e+06	6.814e+06	5.25629e+06	5.43404e+06	5.41292e+06	C00230	ko01100,ko01110
MWSslk138	UPLC-MS/MS	169.015	151.004	-	-	170.022	C7H6O5	[M-H]-	2,3,4-Trihydroxybenzoic acid	Phenolic acids	Phenolic acids	610-02-6	2	-	1.05593e+06	1.03193e+06	1.18585e+06	1.78317e+06	1.6091e+06	1.98697e+06	1.12683e+06	1.09722e+06	1.2185e+06	-	-
Xmbp001692	UPLC-MS/MS	171.028	81.0332	-	-	170.022	C7H6O5	[M+H]+	2,4,6-Trihydroxybenzoic acid	Phenolic acids	Phenolic acids	83-30-7	3	-	11848.6	9	10388.8	310690	359296	343534	152726	125894	151056	-	-
mws0024	UPLC-MS/MS	169.014	125.024	-	-	170.022	C7H6O5	[M-H]-	Gallic acid	Phenolic acids	Phenolic acids	149-91-7	1	-	4.10888e+06	5.22597e+06	6.24183e+06	1.29711e+07	1.27874e+07	1.36654e+07	6.78927e+06	7.04389e+06	7.96939e+06	C01424	-
pmb0069	UPLC-MS/MS	122	105	-	-	121.053	C7H7NO	[M+H]+	Benzamide	Phenolic acids	Phenolic acids	55-21-0	3	-	310011	295849	363048	73227.6	50521.8	56869.3	234563	227467	276237	C09815	-
pme2268	UPLC-MS/MS	138.055	94.0651	-	-	137.048	C7H7NO2	[M+H]+	Trigonelline	Alkaloids	Pyridine alkaloids	535-83-1	1	-	2.64839e+07	2.81108e+07	2.63707e+07	1.80423e+07	1.54492e+07	1.59856e+07	2.82882e+07	2.1686e+07	2.29297e+07	C01004	ko00760
Lmqp002784	UPLC-MS/MS	138.055	77.0386	-	-	137.048	C7H7NO2	[M+H]+	Salicylamide	Alkaloids	Phenolamine	65-45-2	1	-	545337	522813	445735	113855	102471	97389.3	266667	172875	205376	-	-
mws0444	UPLC-MS/MS	152.035	108	-	-	153.043	C7H7NO3	[M-H]-	3-Aminosalicylic acid	Phenolic acids	Phenolic acids	570-23-0	3	-	23330.6	20578.2	24700.7	49018	53338.2	53784.6	33129.1	31082.2	32620.4	-	-
MWS0687	UPLC-MS/MS	153.066	108.043	-	-	152.059	C7H8N2O2	[M+H]+	1-Methyl-6-Oxo-1,6-Dihydropyridine-3-Carboxamide	Alkaloids	Pyridine alkaloids	701-44-0	3	-	9	9	9	329926	314853	284781	190200	258054	201271	-	-
HJN025	UPLC-MS/MS	123.043	122.037	-	-	124.052	C7H8O2	[M-H]-	4-Hydroxybenzyl Alcohol	Phenolic acids	Phenolic acids	623-05-2	3	-	46052.5	47982	41019.8	14260.6	15556.3	6214.14	20615.2	20805.5	20610.2	C17467	-
pme1738	UPLC-MS/MS	138.079	95	-	-	137.071	C7H9N2O	[M+H]+	3-Carbamyl-1-methylpyridinium;(1-Methylnicotinamide)	Alkaloids	Pyridine alkaloids	1005-24-9	3	-	29166.5	29326.3	19498.7	34218.9	26040.2	15700.4	37713.8	34982.8	17198.2	C02918	ko00760,ko01100
ML10179289	UPLC-MS/MS	105.069	77.0382	-	-	122.073	C8H10O	[M-H2O+H]+	2-Phenylethanol	Phenolic acids	Phenolic acids	60-12-8	3	-	1.48898e+06	1.50818e+06	1.62549e+06	291943	344187	9	855979	840608	743059	C05853	ko00360
mws2368	UPLC-MS/MS	137.061	119.05	-	-	138.068	C8H10O2	[M-H]-	Tyrosol; 4-Hydroxyphenylethanol	Phenolic acids	Phenolic acids	501-94-0	1	-	654293	604260	628907	435505	458119	385374	459887	446723	458356	C06044	ko00350,ko01100
Smnn002510	UPLC-MS/MS	153.05	123.04	-	-	154.063	C8H10O3	[M-H]-	Hydroxytyrosol	Phenolic acids	Phenolic acids	10597-60-1	2	-	174497	186599	207296	313278	412219	330398	224059	221499	221925	-	-
mws0491	UPLC-MS/MS	122.096	105	-	-	121.089	C8H11N	[M+H]+	2-Phenylethylamine	Alkaloids	Benzylphenylethylamine alkaloids	156-28-5	3	-	1.01197e+06	983277	1.09623e+06	220098	219146	202056	661102	856481	802165	C05332	ko00360,ko01100
MWSmce584	UPLC-MS/MS	138.091	77.0387	-	-	137.084	C8H11NO	[M+H]+	L-Tyramine	Alkaloids	Alkaloids	51-67-2	3	-	554480	667370	666264	400235	344756	336305	631145	420251	521348	C00483	ko00350,ko00950,ko01100,ko01110,ko01240
pme1383	UPLC-MS/MS	170.081	134.1	-	-	169.074	C8H11NO3	[M+H]+	Pyridoxine	Others	Vitamin	65-23-6	2	-	797807	915223	712736	592924	647230	661103	603445	455004	531102	C00314	ko00750,ko01100,ko01240
MWStz091	UPLC-MS/MS	169.097	70.0653	-	-	168.09	C8H12N2O2	[M+H]+	Cyclo(L-Ala-L-Pro)	Amino acids and derivatives	Amino acids and derivatives	36357-32-1	3	-	83104	85749	86286.1	88837.9	89444.7	112241	98013.2	85059.3	80925.3	-	-
MWSslk051	UPLC-MS/MS	156.102	84.0808	-	-	155.095	C8H13NO2	[M+H]+	Scopine	Alkaloids	Tropan alkaloids	498-45-3	3	-	87757.5	68396.6	87749.6	120933	91174.7	135005	98661.7	91726	86825.8	-	-
Lmrj002261	UPLC-MS/MS	171.113	72.08	-	-	170.105	C8H14N2O2	[M+H]+	Cyclo(Val-Ala)	Amino acids and derivatives	Amino acids and derivatives	15136-27-3	3	-	24299.1	21408.3	21899.9	72976.1	88859	61213.4	40884.5	40206	48771.1	-	-
Lmqp000329	UPLC-MS/MS	296.067	104.108	-	-	295.056	C8H14N3O7P	[M+H]+	5-Aminoimidazole ribonucleotide	Nucleotides and derivatives	Nucleotides and derivatives	25635-88-5	1	-	2.797e+06	2.86102e+06	2.97953e+06	3.89254e+06	3.7882e+06	3.76323e+06	4.20283e+06	2.69458e+06	2.88103e+06	-	-
Lmgn003544	UPLC-MS/MS	141.092	59.0139	-	-	142.099	C8H14O2	[M-H]-	cis-3-Hexenyl acetate	Lipids	Free fatty acids	3681-71-8	3	-	1.43289e+06	1.16222e+06	1.27962e+06	1.04953e+06	908891	843324	1.81564e+06	1.79548e+06	1.72737e+06	C19757	ko00592,ko01110
mws0242	UPLC-MS/MS	173.082	111	-	-	174.089	C8H14O4	[M-H]-	Suberic Acid	Organic acids	Organic acids	505-48-6	2	-	47071.4	47597	46008.5	63946.9	47129.3	42087	37077.5	52546.1	48801.9	C08278	-
Lmyn000160	UPLC-MS/MS	237.062	87.0085	-	-	238.069	C8H14O8	[M-H]-	Mucic acid Dimethyl Ester	Phenolic acids	Phenolic acids	-	2	-	206012	180565	200317	95154.3	156986	172519	187175	181975	186213	-	-
mws2608	UPLC-MS/MS	222.097	84.0451	-	-	221.09	C8H15NO6	[M+H]+	N-Acetyl-D-galactosamine	Others	Saccharides	1811-31-0	3	-	707070	663170	653986	671182	770452	642507	722887	640922	637746	C01132	ko00052,ko01100
pme2755	UPLC-MS/MS	222	144	-	-	221.09	C8H15NO6	[M+H]+	N-Acetyl-D-glucosamine	Others	Saccharides	7512-17-6	3	-	1.6946e+06	1.51507e+06	1.63519e+06	1.57063e+06	1.60197e+06	1.54469e+06	1.58792e+06	1.60688e+06	1.49238e+06	C00140	ko00520,ko01100,ko02010
mws5041	UPLC-MS/MS	189.123	86.1038	-	-	188.116	C8H16N2O3	[M+H]+	L-Glycyl-L-isoleucine*	Amino acids and derivatives	Amino acids and derivatives	19461-38-2	3	-	173502	369491	135056	323346	287263	204334	259100	220635	168354	-	-
pme0122	UPLC-MS/MS	189.123	126	-	-	188.116	C8H16N2O3	[M+H]+	N6-Acetyl-L-lysine	Amino acids and derivatives	Amino acids and derivatives	692-04-6	3	-	816915	982950	864225	207830	198936	183324	507887	334601	425873	C02727	ko00310,ko01100
mws0736	UPLC-MS/MS	189.123	86	-	-	188.116	C8H16N2O3	[M+H]+	N-Glycyl-L-leucine*	Amino acids and derivatives	Amino acids and derivatives	869-19-2	3	-	209458	165732	150845	323432	292074	274502	243594	224065	230490	C02155	-
pme2890	UPLC-MS/MS	269.062	136	-	-	268.055	C8H16N2O4S2	[M+H]+	L-Homocystine	Amino acids and derivatives	Amino acids and derivatives	626-72-2	3	-	552267	581925	497678	1.54238e+06	1.5832e+06	1.3692e+06	1.26936e+06	671726	842127	C01817	ko00270
pme0170	UPLC-MS/MS	217.13	158	-	-	216.122	C8H16N4O3	[M+H]+	N-Acetyl-L-Arginine	Amino acids and derivatives	Amino acids and derivatives	155-84-0	3	-	37316.5	45418.3	39454.7	85744.1	75885.4	90672.4	51370.3	44404.5	50662.3	-	-
pmb3079	UPLC-MS/MS	300.049	96.9	-	-	301.056	C8H16NO9P	[M-H]-	N-Acetyl-D-glucosamine-1-phosphate	Others	Saccharides	6866-69-9	1	-	118302	142260	117086	104124	97245.6	105044	99466.4	82829.4	89037	C04256	-
MWS5164	UPLC-MS/MS	203.15	70.0653	-	-	202.143	C8H18N4O2	[M+H]+	N,N'-Dimethylarginine;SDMA*	Amino acids and derivatives	Amino acids and derivatives	30344-00-4	1	-	879054	1.09216e+06	1.1501e+06	652420	615256	585436	1.008e+06	626633	708027	-	-
NK10251888	UPLC-MS/MS	203.15	70.0653	-	-	202.143	C8H18N4O2	[M+H]+	NG,NG-Dimethyl-L-arginine*	Amino acids and derivatives	Amino acids and derivatives	30315-93-6	1	-	1.12405e+06	1.06303e+06	1.1443e+06	657102	526595	570517	969124	713873	749993	C03626	-
mws0120	UPLC-MS/MS	258.11	104.111	-	-	257.103	C8H20NO6P	[M+H]+	Choline Alfoscerate	Lipids	PC	28319-77-9	1	-	4.38527e+06	4.56403e+06	4.45888e+06	3.48163e+06	3.26928e+06	3.13081e+06	6.63771e+06	4.23255e+06	4.62833e+06	C00670	ko00564,ko00565
pmp001285	UPLC-MS/MS	149.023	65.0406	-	-	148.016	C8H4O3	[M+H]+	Phthalic anhydride	Phenolic acids	Phenolic acids	85-44-9	2	-	3.57298e+06	3.33434e+06	3.10046e+06	3.16132e+06	3.83913e+06	3.39111e+06	3.94541e+06	3.16843e+06	3.39706e+06	-	-
MWSmce128	UPLC-MS/MS	147.052	130.027	-	-	146.048	C8H6N2O	[M+H]+	4(3H)-Quinazolinone	Alkaloids	Alkaloids	491-36-1	3	-	11374.5	9	3953.49	24132.2	28233.3	29772.6	13575.2	11707.3	11651.3	-	-
mws0489	UPLC-MS/MS	149.024	77	-	-	150.032	C8H6O3	[M-H]-	Benzoylformic acid	Organic acids	Organic acids	611-73-4	3	-	92764.6	105704	94317.3	25748.9	32973.6	29003	56869.1	60875.6	54569.2	C02137	ko00360,ko01100
Zmhn001420	UPLC-MS/MS	165.02	121.034	-	-	166.027	C8H6O4	[M-H]-	5,7-Dihydroxy-1(3H)-isobenzofuranone	Phenolic acids	Phenolic acids	27979-58-4	2	-	12685.4	17456.1	22392.2	30084.3	18932.3	24199.8	28441.8	27808.6	12694.9	-	-
pmb1096	UPLC-MS/MS	118.065	91	-	-	117.058	C8H7N	[M+H]+	Indole	Alkaloids	Plumerane	120-72-9	3	-	3.6963e+06	2.89429e+06	2.99227e+06	5.46985e+06	6.53928e+06	6.03979e+06	2.87824e+06	3.10751e+06	3.22294e+06	C00463	ko00380,ko00400,ko00402,ko01100,ko01110
Lmgp000796	UPLC-MS/MS	150.057	61.01	-	-	149.048	C8H7NO2	[M+H]+	4-Hydroxymandelonitrile	Alkaloids	Phenolamine	13093-65-7	2	-	36756.6	39839.7	30307.7	9333.91	11742.9	11218	17953.7	18391.7	18444.7	C00650	-
MWS0827	UPLC-MS/MS	148.04	121.024	-	-	149.048	C8H7NO2	[M-H]-	Dioxindole	Alkaloids	Plumerane	3131-52-0	3	-	30765.1	11305.4	34662.1	26728.6	23645.6	29422.6	22215.7	31313.7	24230.9	-	-
pme3083	UPLC-MS/MS	164.04	120	-	-	165.043	C8H7NO3	[M-H]-	2-(Formylamino)benzoic acid	Phenolic acids	Phenolic acids	3342-77-6	3	-	156568	189509	190388	224332	215599	261553	187543	231641	181427	C05653	ko00380,ko01100
Lmbn002737	UPLC-MS/MS	119.05	93.0343	-	-	120.058	C8H8O	[M-H]-	3-Methylbenzaldehyde	Others	Aldehyde compounds	620-23-5	3	-	50379.9	46968.3	66033.7	52083.7	30218.8	37655.7	37426.2	28358.6	38826.2	C07209	ko01100
MWSmce466	UPLC-MS/MS	135.046	92.0293	-	-	136.052	C8H8O2	[M-H]-	4-Hydroxyacetophenone	Phenolic acids	Phenolic acids	99-93-4	3	-	164878	178303	161988	150840	146726	157536	121049	127283	136170	C10700	ko01100
MWS1848	UPLC-MS/MS	135.045	92.0274	-	-	136.052	C8H8O2	[M-H]-	Phenyl acetate	Phenolic acids	Phenolic acids	122-79-2	3	-	15655.6	21974.6	17904.8	9	9	9	10040.7	12198.8	12287.2	C00548	-
MWSmce468	UPLC-MS/MS	151.04	77.0402	-	-	152.047	C8H8O3	[M-H]-	2-hydroxymethyl benzoic acid	Phenolic acids	Phenolic acids	612-20-4	3	-	7862.76	6178.41	8618.93	56025.2	80469.6	60050.6	30784.1	27864.2	27860.3	C10804	-
MWSmce363	UPLC-MS/MS	151.041	108.023	-	-	152.047	C8H8O3	[M-H]-	2,5-Dihydroxyacetophenone	Phenolic acids	Phenolic acids	490-78-8	3	-	76271.1	58787.2	60897.3	53251.1	54697.4	67052.8	56846.3	58951.4	54557.5	-	-
MWS2058	UPLC-MS/MS	151.041	107.05	-	-	152.047	C8H8O3	[M-H]-	3-Methylsalicylic Acid	Phenolic acids	Phenolic acids	83-40-9	3	-	18466.1	26616.6	26893.7	19909.3	27834.1	28912.4	23062	17570.9	27380.5	C14088	-
MWS4301	UPLC-MS/MS	151.041	107.05	-	-	152.047	C8H8O3	[M-H]-	3-hydroxyphenylacetic acid	Phenolic acids	Phenolic acids	621-37-4	2	-	17348.3	15673.2	22316.6	162462	159731	157866	76736	73086.7	80470.9	C05593	ko00350,ko00360,ko01100
mws0182	UPLC-MS/MS	151.04	106.9	-	-	152.047	C8H8O3	[M-H]-	4-Hydroxyphenylacetic acid	Phenolic acids	Phenolic acids	156-38-7	2	-	135214	146661	146380	1.13063e+06	1.1246e+06	1.07619e+06	599913	564938	569037	C00642	ko00350,ko00360,ko01100
MWSmce183	UPLC-MS/MS	151.044	77.0421	-	-	152.047	C8H8O3	[M-H]-	D-Mandelic acid	Organic acids	Organic acids	611-71-2	2	-	109001	124671	123098	404727	374620	388816	182503	176153	194156	-	-
pme2362	UPLC-MS/MS	151.04	107	-	-	152.047	C8H8O3	[M-H]-	Mandelic acid	Phenolic acids	Phenolic acids	90-64-2	3	-	200506	225210	227385	669051	679968	684027	293809	337115	351791	C01984	-
mws0458	UPLC-MS/MS	151.04	136	-	-	152.047	C8H8O3	[M-H]-	Vanillin; 4-Hydroxy-3-Methoxybenzaldehyde	Phenolic acids	Phenolic acids	121-33-5	3	-	185535	178816	156896	492782	551302	487993	284409	289819	321559	C00755	ko00998,ko01100,ko01110
MWSmce040	UPLC-MS/MS	153.05	65.0376	-	-	152.047	C8H8O3	[M+H]+	Isovanillin	Phenolic acids	Phenolic acids	621-59-0	3	-	12502.4	9421.41	9	46248.6	61097.6	62914.1	24478.7	33089.1	19613.7	-	-
MWSmce490	UPLC-MS/MS	167.037	123.045	-	-	168.042	C8H8O4	[M-H]-	2',4',6'-Trihydroxyacetophenone	Phenolic acids	Phenolic acids	480-66-0	1	-	921264	1.0238e+06	991947	22970	17315.4	21888.6	396010	333755	396649	C21895	-
MWSslk066	UPLC-MS/MS	169.05	65.0388	-	-	168.042	C8H8O4	[M+H]+	3-Hydroxy-4-methoxybenzoic acid; Isovanillic Acid	Phenolic acids	Phenolic acids	645-08-9	3	-	3360.53	9	8730.54	60383.8	53398.4	67240.9	35359.7	28241.9	35481.9	-	-
pme1292	UPLC-MS/MS	167.1	123.04	-	-	168.042	C8H8O4	[M-H]-	Homogentisic acid	Phenolic acids	Phenolic acids	451-13-8	3	-	255008	318157	280773	300579	321451	334256	242042	258973	289007	C00544	ko00130,ko00350,ko01100,ko01240
mws0028	UPLC-MS/MS	167.035	108.021	-	-	168.042	C8H8O4	[M-H]-	Vanillic acid	Phenolic acids	Phenolic acids	121-34-6	3	-	84236.8	107730	100617	254299	292617	275241	172193	135081	185936	C06672	-
MWSmce501	UPLC-MS/MS	167.036	108.025	-	-	168.042	C8H8O4	[M-H]-	Protocatechuic Acid Methyl Ester	Phenolic acids	Phenolic acids	2150-43-8	3	-	233652	196002	200565	147699	170922	137480	195621	188106	189699	-	-
pme0309	UPLC-MS/MS	183.03	124	-	-	184.037	C8H8O5	[M-H]-	3-O-Methylgallic Acid*	Phenolic acids	Phenolic acids	3934-84-7	2	-	1.07795e+06	1.13489e+06	1.29694e+06	1.10949e+06	1.19036e+06	1.19796e+06	1.36508e+06	1.44498e+06	1.61309e+06	C05616	-
HJN037	UPLC-MS/MS	183.03	124.02	-	-	184.037	C8H8O5	[M-H]-	4-O-Methylgallic Acid	Phenolic acids	Phenolic acids	4319-02-2	2	-	1.63088e+06	1.69327e+06	1.93892e+06	1.66875e+06	1.67564e+06	1.72408e+06	1.98119e+06	2.0597e+06	2.30543e+06	-	-
Lmyn002788	UPLC-MS/MS	183.03	124.016	-	-	184.037	C8H8O5	[M-H]-	Methyl gallate*	Phenolic acids	Phenolic acids	99-24-1	2	-	2178599	2.31355e+06	2.59201e+06	2.20937e+06	2.4156e+06	2.3719e+06	2.63362e+06	2.86353e+06	3.1435e+06	-	-
pmp001287	UPLC-MS/MS	120.081	103.055	-	-	119.073	C8H9N	[M+H]+	N-Benzylmethylene isomethylamine	Alkaloids	Alkaloids	-	1	-	2.52674e+06	2.53544e+06	2.32994e+06	1.20044e+06	1.16385e+06	1.13903e+06	1.71293e+06	1.7176e+06	1.64091e+06	-	-
MWSmce556	UPLC-MS/MS	136.075	91.0587	-	-	135.068	C8H9NO	[M+H]+	2'-Aminoacetophenone	Others	Ketone compounds	551-93-9	3	-	323276	255584	278881	96673.8	91101.4	99552.1	170797	154689	160449	-	-
HJKP000649	UPLC-MS/MS	136.071	91.0544	-	-	135.068	C8H9NO	[M+H]+	N-benzylformamide	Alkaloids	Alkaloids	6343-54-0	2	-	3.31271e+06	4.17817e+06	3.61617e+06	4.19688e+06	4.43512e+06	4.60436e+06	4.08096e+06	3.15586e+06	3.8834e+06	C15561	-
MWS0435	UPLC-MS/MS	150.056	93.0401	-	-	151.063	C8H9NO2	[M-H]-	Acetaminophen	Alkaloids	Phenolamine	103-90-2	2	-	1.31951e+06	1.23385e+06	1.31516e+06	224560	196915	211029	559951	618381	636957	C06804	-
Hmtp000776	UPLC-MS/MS	168.066	105.034	-	-	167.059	C8H9NO3	[M+H]+	4,5,6-Trihydroxy-2-cyclohexen-1-ylideneacetonitrile	Alkaloids	Alkaloids	-	2	-	209548	186745	190890	104160	120175	97688.1	172823	184498	134345	-	-
Zmjp000624	UPLC-MS/MS	168.065	150.054	-	-	167.058	C8H9NO3	[M+H]+	Pyridoxal	Others	Vitamin	66-72-8	3	-	25001.5	26592.2	15203.5	54618	64677.3	77231.3	45688.8	42697.3	45190.3	C00250	ko00750,ko01100,ko01240
pme2596	UPLC-MS/MS	184.06	148	-	-	183.053	C8H9NO4	[M+H]+	4-Pyridoxic acid	Others	Vitamin	82-82-6	3	-	51414.7	32695.2	40776.6	30159.6	22661.2	19512.1	20206.8	28723.7	23633	C00847	ko00750,ko01100
MWSmce283	UPLC-MS/MS	149.069	92.032	-	-	150.068	C9H10O2	[M-H]-	4'-Hydroxypropiophenone	Phenolic acids	Phenolic acids	70-70-2	3	-	22719.7	28381	18145.2	34942.7	32377	34151.8	28795.3	37175.9	28186	C13342	-
mws0008	UPLC-MS/MS	149.061	105	-	-	150.068	C9H10O2	[M-H]-	Hydrocinnamic acid	Phenolic acids	Phenolic acids	501-52-0	3	-	13929.8	13074.8	11910.3	17817.7	19999.5	16614.6	16835.7	14383.6	14617.5	C05629	ko00360,ko01100
Lmbn005172	UPLC-MS/MS	165.056	119.05	-	-	166.063	C9H10O3	[M-H]-	2,6-Dimethoxybenzaldehyde	Phenolic acids	Phenolic acids	3392-97-0	1	-	78082.7	85678.2	86575.6	57372.9	66946.5	59747.8	48654.6	69266.2	62148.4	-	-
Lmrn003000	UPLC-MS/MS	165.056	103.056	-	-	166.063	C9H10O3	[M-H]-	2-Hydroxy-3-phenylpropanoic acid	Phenolic acids	Phenolic acids	7326-19-4	2	-	45576.6	58697.7	59934.2	49768.9	44016.4	47959.1	53527.2	49160.4	60418.6	C05607	ko00360,ko00960,ko01100
mws0467	UPLC-MS/MS	165.056	119.05	-	-	166.063	C9H10O3	[M-H]-	3-(4-Hydroxyphenyl)-propionic acid	Phenolic acids	Phenolic acids	501-97-3	2	-	152042	116910	115526	101436	85732.8	89546.3	74074.8	86099.5	96498.8	C01744	-
MWSmce229	UPLC-MS/MS	183.061	165.051	-	-	182.058	C9H10O4	[M+H]+	3,4-Dimethoxybenzoic acid; Veratric acid	Phenolic acids	Phenolic acids	93-07-2	3	-	139280	164166	143765	44881.2	30506.7	31069.2	82391.2	79012.5	48742.7	-	-
mws1350	UPLC-MS/MS	181.051	151	-	-	182.058	C9H10O4	[M-H]-	Syringaldehyde; 4-Hydroxy-3,5-Dimethoxybenzaldehyde	Phenolic acids	Phenolic acids	134-96-3	3	-	85365.6	94569.8	75529.4	58990	63633.1	63859	84094	82433	86811	-	-
pmb2497	UPLC-MS/MS	197	153	-	-	198.053	C9H10O5	[M-H]-	4-Hydroxy-3-methoxymandelate	Phenolic acids	Phenolic acids	55-10-7	3	-	35885.8	58472.2	51199.2	26631.9	27418.7	31100.8	47245.5	38587.5	23200.5	C05584	ko00350,ko01100
pme0021	UPLC-MS/MS	166.086	120.081	-	-	165.071	C9H11NO2	[M+H]+	L-Phenylalanine	Amino acids and derivatives	Amino acids and derivatives	63-91-2	1	-	3.18096e+06	5.40845e+06	5.54893e+06	3.78215e+06	3.69074e+06	3.26997e+06	5.32554e+06	5.29629e+06	4.73773e+06	C00079	ko00360,ko00400,ko00460,ko00940,ko00960,ko00966,ko00970,ko00998,ko01100,ko01110,ko01210,ko01230,ko02010
mws0250	UPLC-MS/MS	182.081	136.1	-	-	181.074	C9H11NO3	[M+H]+	L-Tyrosine	Amino acids and derivatives	Amino acids and derivatives	60-18-4	2	-	8.10008e+06	1.01106e+07	8.84732e+06	9.73687e+06	9.01332e+06	1.15141e+07	9.95371e+06	8.5167e+06	9.58697e+06	C00082	ko00130,ko00261,ko00350,ko00360,ko00400,ko00460,ko00730,ko00940,ko00950,ko00965,ko00966,ko00970,ko00998,ko01100,ko01110,ko01210,ko01230,ko01240
MWStz070	UPLC-MS/MS	182.081	91.0548	-	-	181.074	C9H11NO3	[M+H]+	N-(2-Hydroxy-4-methoxyphenyl)acetamide	Alkaloids	Phenolamine	58469-06-0	2	-	2.91806e+06	4.07659e+06	3.61364e+06	3.86618e+06	3.46604e+06	4.21213e+06	3.45135e+06	3177044	3.74744e+06	-	-
MWSmce295	UPLC-MS/MS	245.072	113.032	-	-	244.07	C9H12N2O6	[M+H]+	1-beta-D-Arabinofuranosyluracil	Nucleotides and derivatives	Nucleotides and derivatives	3083-77-0	2	-	252374	276792	308515	700779	752694	675911	640275	556890	601898	C16908	-
mws0976	UPLC-MS/MS	243.062	153	-	-	244.07	C9H12N2O6	[M-H]-	β-Pseudouridine	Nucleotides and derivatives	Nucleotides and derivatives	1445-07-4	3	-	401674	446680	425387	666067	728132	733953	554760	392043	476821	C02067	ko00240,ko01100
mws0248	UPLC-MS/MS	243.062	110	-	-	244.07	C9H12N2O6	[M-H]-	Uridine	Nucleotides and derivatives	Nucleotides and derivatives	58-96-8	2	-	1125118	1.24967e+06	1.24155e+06	3.61746e+06	5.07802e+06	4.2948e+06	3.00497e+06	1.8436e+06	2.39669e+06	C00299	ko00240,ko01100,ko02010
pme3188	UPLC-MS/MS	323.029	211	-	-	324.036	C9H13N2O9P	[M-H]-	Uridine 5'-monophosphate	Nucleotides and derivatives	Nucleotides and derivatives	58-97-9	2	-	1.44638e+06	1.66121e+06	1.91616e+06	8.51207e+06	4.07319e+06	1.01367e+07	3.95068e+06	4.78716e+06	4.24368e+06	C00105	ko00240,ko01100,ko01240
pme3732	UPLC-MS/MS	244.093	112	-	-	243.085	C9H13N3O5	[M+H]+	Cytidine	Nucleotides and derivatives	Nucleotides and derivatives	65-46-3	2	-	1.44705e+06	1.47508e+06	1.5783e+06	3.99722e+06	3.36675e+06	3.3723e+06	3.38429e+06	2.72289e+06	2.84177e+06	C00475	ko00240,ko01100,ko02010
ML10180524	UPLC-MS/MS	244.095	112.054	-	-	243.085	C9H13N3O5	[M+H]+	Cytarabine	Nucleotides and derivatives	Nucleotides and derivatives	147-94-4	1	-	940082	1.23831e+06	1.13913e+06	5.29681e+06	5.18539e+06	6.19533e+06	2.3273e+06	2.5656e+06	2.7333e+06	C02961	-
MWStz054	UPLC-MS/MS	152.107	91.0641	-	-	151.1	C9H13NO	[M+H]+	2,4,6,6-Tetramethyl-3(6H)-pyridinone	Alkaloids	Pyridine alkaloids	203524-64-5	3	-	5.10838e+06	4.56096e+06	5.14182e+06	2.60449e+06	2.57716e+06	2.62516e+06	3.1958e+06	3.31067e+06	2.91622e+06	-	-
pme3007	UPLC-MS/MS	402.995	159	-	-	404.002	C9H14N2O12P2	[M-H]-	Uridine 5'-diphosphate	Nucleotides and derivatives	Nucleotides and derivatives	27821-45-0	2	-	99127.4	136017	131646	59825.7	57794.2	62914.8	86118.8	88211.1	80790.3	C00015	ko00240,ko00908,ko01100,ko01240
MWSslk257	UPLC-MS/MS	324.06	112.052	-	-	323.052	C9H14N3O8P	[M+H]+	Cytidine 5'-monophosphate(Cytidylic acid)	Nucleotides and derivatives	Nucleotides and derivatives	63-37-6	3	-	506761	622624	509655	1.28162e+06	1.31191e+06	1.18911e+06	1.28765e+06	918428	1.1047e+06	C00055	ko00240,ko01100
Lmbn003524	UPLC-MS/MS	171.103	99.0815	-	-	172.11	C9H16O3	[M-H]-	9-Oxononanoic acid	Organic acids	Organic acids	2553-17-5	3	-	33187	31228.8	31108.3	16326.7	21829.4	21516.5	83219.3	64040.7	73199.1	C16322	ko00592,ko01110
mws0237	UPLC-MS/MS	187.098	125	-	-	188.105	C9H16O4	[M-H]-	Azelaic acid	Organic acids	Organic acids	123-99-9	1	-	2.99878e+06	2.92404e+06	2.69296e+06	4.83129e+06	4.86704e+06	4.93425e+06	4.67807e+06	4.55858e+06	4.70648e+06	C08261	-
MWSmce257	UPLC-MS/MS	218.109	88.0433	-	-	219.111	C9H17NO5	[M-H]-	D-Pantothenic Acid	Others	Vitamin	79-83-4	1	-	1.80884e+06	1.94903e+06	1.91152e+06	2.09526e+06	2.07216e+06	2.26287e+06	1.67984e+06	1.75104e+06	1.75225e+06	C00864	ko00410,ko00770,ko01100,ko01110,ko01240
Lmrj001698	UPLC-MS/MS	219.135	60.04	-	-	218.127	C9H18N2O4	[M+H]+	L-Seryl-L-Isoleucine	Amino acids and derivatives	Amino acids and derivatives	91086-51-0	2	-	382813	316647	311763	578845	599875	633014	342067	359035	360794	-	-
Lmqn000432	UPLC-MS/MS	333.058	333.056	-	-	334.067	C9H19O11P	[M-H]-	1-(sn-Glycero-3-phospho)-1D-myo-inositol	Others	Saccharides	-	2	-	754828	611281	412623	1.283e+06	1.31116e+06	925918	961632	662945	738094	-	-
Zmzp000145	UPLC-MS/MS	189.16	84.0803	-	-	188.153	C9H20N2O2	[M+H]+	Trimethyllysine	Amino acids and derivatives	Amino acids and derivatives	23284-33-5	2	-	3.56044e+06	3.97718e+06	3.45462e+06	1.98844e+06	1.75791e+06	1.95794e+06	2.8487e+06	1.94363e+06	1.98197e+06	C03793	ko00310,ko01100
HX1341	UPLC-MS/MS	163.039	89.0379	-	-	162.032	C9H6O3	[M+H]+	7-hydroxy-2H-1-benzopyran-2-one	Lignans and Coumarins	Coumarins	-	2	-	197467	99666.3	179770	137279	116572	116280	153432	182373	72895.3	-	-
pmf0367	UPLC-MS/MS	177.019	88.9	-	-	178.027	C9H6O4	[M-H]-	5,7-Dihydroxychromone	Others	Chromone	31721-94-5	3	-	9674.83	6695.46	7683.51	135212	145734	141621	66786.8	67961.7	56389.7	C09001	-
mws1013	UPLC-MS/MS	177.019	133.2	-	-	178.027	C9H6O4	[M-H]-	Esculetin (6,7-Dihydroxycoumarin)	Lignans and Coumarins	Coumarins	305-01-1	2	-	416297	495866	532997	351573	351639	287764	294230	298998	333192	C09263	-
MWSmce017	UPLC-MS/MS	179.03	133.026	-	-	178.027	C9H6O4	[M+H]+	Daphnetin	Lignans and Coumarins	Coumarins	486-35-1	3	-	85511.1	91244.2	64471.4	55354.4	66958.8	81726.6	70603.8	64892.4	104523	C03093	-
pmb0785	UPLC-MS/MS	130.065	103.3	-	-	129.058	C9H7N	[M+H]+	Isoquinoline	Alkaloids	Isoquinoline alkaloids	119-65-3	3	-	370968	355490	348345	76404.8	60475.7	58096.6	143162	147045	154408	C06323	-
MA10074217	UPLC-MS/MS	144.046	115.043	-	-	145.053	C9H7NO	[M-H]-	4-Hydroxyquinoline	Alkaloids	Quinoline alkaloids	611-36-9	2	-	68815.8	63002.4	58774	127750	125890	128313	81362.8	90105.8	103048	C06343	-
Hmmp002124	UPLC-MS/MS	146.06	118.06	-	-	145.053	C9H7NO	[M+H]+	Indole-3-carboxaldehyde	Alkaloids	Plumerane	487-89-8	2	-	1.91763e+07	1.79355e+07	1.88766e+07	2.31344e+07	2.30307e+07	2.26874e+07	1.80079e+07	1.83226e+07	1.80588e+07	C08493	-
Lmgp001898	UPLC-MS/MS	162.055	116.049	-	-	161.048	C9H7NO2	[M+H]+	4,6-Dihydroxyquinoline	Alkaloids	Quinoline alkaloids	3517-61-1	2	-	160747	129569	128077	70489	62275.5	62487	93255.6	89776.1	89674.3	C05639	ko00380,ko01100
mws0098	UPLC-MS/MS	160.04	115.994	-	-	161.048	C9H7NO2	[M-H]-	Indole-2-carboxylic acid	Alkaloids	Plumerane	1477-50-5	3	-	21252.8	28332.7	26947.7	10017.2	9418.72	8018.31	20912.8	20243.5	20592.8	-	-
mws1417	UPLC-MS/MS	160.04	116	-	-	161.048	C9H7NO2	[M-H]-	Indole-3-carboxylic acid*	Alkaloids	Plumerane	771-50-6	3	-	182723	180945	176131	453337	421213	462562	309126	309286	303394	C19837	-
mws0102	UPLC-MS/MS	160.04	115.995	-	-	161.048	C9H7NO2	[M-H]-	Indole-5-carboxylic acid*	Alkaloids	Plumerane	1670-81-1	3	-	131098	132489	132806	324724	339679	324758	252501	234352	235380	-	-
MWS20194	UPLC-MS/MS	149.06	103.057	-	-	148.052	C9H8O2	[M+H]+	Cinnamic acid	Phenolic acids	Phenolic acids	140-10-3	3	-	60903	47859.6	55259.8	109061	109073	98205.1	93091.3	77290.1	78400.7	C00423	ko00130,ko00360,ko00940,ko00998,ko01100,ko01110
Lmmn001643	UPLC-MS/MS	163.04	119.046	-	-	164.047	C9H8O3	[M-H]-	2-Hydroxycinnamic acid*	Phenolic acids	Phenolic acids	583-17-5	2	-	2.41862e+06	2.22244e+06	2.07013e+06	3.24913e+06	3.27495e+06	3.15111e+06	2.12961e+06	2.32296e+06	2.28487e+06	C01772	ko00360,ko00940,ko01100,ko01110
Lmbn002739	UPLC-MS/MS	163.04	119.05	-	-	164.047	C9H8O3	[M-H]-	3-Hydroxycinnamic Acid*	Phenolic acids	Phenolic acids	14755-02-3	2	-	2.51214e+06	2.37094e+06	9	3.20112e+06	3.51787e+06	3.30569e+06	2.22603e+06	2.31522e+06	2.4262e+06	C12621	ko00360,ko01100
Lmbn002648	UPLC-MS/MS	163.04	119.05	-	-	164.047	C9H8O3	[M-H]-	α-Hydroxycinnamic Acid	Phenolic acids	Phenolic acids	5801-57-0	1	-	1.12862e+06	1.1355e+06	1.2471e+06	731386	851306	741861	708159	691095	778542	C02763	ko00360,ko01100
mws0159	UPLC-MS/MS	163.04	91	-	-	164.047	C9H8O3	[M-H]-	Phenylpyruvic acid	Organic acids	Organic acids	156-06-9	2	-	274903	278800	251331	23792.9	29946.9	19636.1	180539	153061	153864	C00166	ko00360,ko00400,ko00960,ko01100,ko01110,ko01210,ko01230
pmb0142	UPLC-MS/MS	165.1	95.2	-	-	164.047	C9H8O3	[M+H]+	Caffeic aldehyde	Phenolic acids	Phenolic acids	141632-15-7	3	-	463971	442060	449876	478884	444099	402376	393654	327242	367503	C10945	ko00940,ko01110
mws2212	UPLC-MS/MS	179.035	135.046	-	-	180.042	C9H8O4	[M-H]-	Caffeic acid	Phenolic acids	Phenolic acids	331-39-5	1	-	1.00696e+06	1.06268e+06	1.18762e+06	1.5715e+06	1.47966e+06	1.34636e+06	1.02493e+06	1.04156e+06	1.02439e+06	C01197	ko00940,ko01100,ko01110
XMW0670	GC-MS	-	-	94	68	95.048	C4H5N3	-	Acetonitrile, 2,2'-iminobis-	Nitrogen compounds	-	628-87-5	-	1108	1.89739e+06	1.68254e+06	1.9646e+06	1.47704e+06	1.56832e+06	1.58951e+06	607967	1.06529e+06	907399	-	-
D389	GC-MS	-	-	85	127	196.146	C12H20O2	-	(S)-3,3,6-Trimethylhepta-1,5-dien-4-yl acetate	Ester	-	3465-88-1	-	1173	530486	541294	478249	345110	342493	286356	399380	379689	349680	-	-
NMW0259	GC-MS	-	-	126	69	126.032	C6H6O3	-	1,3,5-Benzenetriol	Phenol	-	108-73-6	-	1610	22901.7	25096.9	23158.6	39186.4	34300.7	27480.8	19916.1	21400	22058.7	C02183	-
KMW0483	GC-MS	-	-	41	57	170.167	C11H22O	-	Undecanal	Aldehyde	-	112-44-7	-	1307	172626	167461	163344	91284.4	81189.1	67259.9	86363.3	90022.5	85646	-	-
XMW1056	GC-MS	-	-	69	41	114.068	C6H10O2	-	2-Butenoic acid, ethyl ester, (Z)-	Ester	-	6776-19-8	-	830	121819	113171	110480	12564.1	13959	14033.6	45177.6	50943.4	41378.7	-	-
KMW0182	GC-MS	-	-	81	82	138.104	C9H14O	-	Furan, 2-pentyl-	Heterocyclic compound	-	3777-69-3	-	993	1.3824e+06	1.33599e+06	1.23937e+06	681110	669086	601847	913048	954983	709353	-	-
XMW0854	GC-MS	-	-	119	161	222.198	C15H26O	-	4a(2H)-Naphthalenol, 1,3,4,5,6,8a-hexahydro-4,7-dimethyl-1-(1-methylethyl)-, (1S,4S,4aS,8aR)-	Terpenoids	-	73365-77-2	-	1614	58554.1	60618.4	51932.1	25169.9	35732.4	30357.9	57558.4	50465.5	60263.2	-	-
XMW0469	GC-MS	-	-	105	119	204.188	C15H24	-	(1R,3aS,8aS)-7-Isopropyl-1,4-dimethyl-1,2,3,3a,6,8a-hexahydroazulene	Terpenoids	-	36577-33-0	-	1440	79314	73444.4	85883.7	9	9	9	34384.4	31091.3	26835.7	-	-
KMW0481	GC-MS	-	-	98	56	186.162	C11H22O2	-	Acetic acid, nonyl ester	Ester	-	143-13-5	-	1309	78410.7	79319.8	70872.9	40624.4	44563	35834	45059.1	42050.1	41364.3	-	-
D106	GC-MS	-	-	147	91	162.068	C10H10O2	-	1,1'-(1,4-phenylene)bis-Ethanone	Ketone	-	1009-61-6	-	1461	49214.2	45073.8	41931.3	11677.2	10793.8	15345.3	19201.1	16569.6	20292.3	D80181	-
XMW0472	GC-MS	-	-	105	77	166.063	C9H10O3	-	1,2-Ethanediol, monobenzoate	Ester	-	94-33-7	-	1402	37012.3	42441	33087.1	24460.1	23988.4	18211.6	24013.3	23071.4	24761.3	-	-
XMW1309	GC-MS	-	-	54	136	136.1	C8H12N2	-	Pyrazine, tetramethyl-	Heterocyclic compound	-	1124-11-4	-	1088	168527	139451	132970	139151	136728	137890	60683.6	91167	73984.8	-	-
XMW0555	GC-MS	-	-	145	160	160.052	C10H8O2	-	2-Acetylbenzofuran	Heterocyclic compound	-	1646-26-0	-	1395	88486	85111.8	86634.5	68397.7	69130.4	64039.3	69116.7	78531.7	71913.8	-	-
KMW0386	GC-MS	-	-	67	95	152.12	C10H16O	-	cis-Dihydrocarvone	Terpenoids	-	3792-53-8	-	1195	355575	337950	332877	301268	288375	297913	99154.9	183718	160219	-	-
XMW1395	GC-MS	-	-	130	115	130.078	C10H10	-	1H-Indene, 3-methyl-	Aromatics	-	767-60-2	-	1155	59217.2	52415.4	50744.3	33835.5	38643.9	29751.2	35073.1	37104	35265.8	C76459	-
KMW0190	GC-MS	-	-	42	122	122.084	C7H10N2	-	Pyrazine, trimethyl-	Heterocyclic compound	-	14667-55-1	-	1004	507946	498162	500867	158337	163766	143627	252135	293916	262179	-	-
WMW0081	GC-MS	-	-	107	136	136.089	C9H12O	-	cis-2-(2-Pentenyl)furan	Heterocyclic compound	-	70424-13-4	-	1002	170996	150002	147004	38748.7	37280.3	32260.2	44090.3	45100.6	32930.6	-	-
NMW0758	GC-MS	-	-	55	70	116.084	C6H12O2	-	1-Butanol, 3-methyl-, formate	Ester	-	110-45-2	-	792	438964	378149	417233	139107	121644	131101	242636	235789	218051	C12293	-
XMW0573	GC-MS	-	-	83	84	84.069	C4H8N2	-	1,5-Diazabicyclo[3.1.0]hexane	Heterocyclic compound	-	13090-31-8	-	951	722272	641017	675270	1.04119e+06	1.11608e+06	1.1013e+06	444167	553971	589023	-	-
KMW0563	GC-MS	-	-	69	41	194.167	C13H22O	-	5,9-Undecadien-2-one, 6,10-dimethyl-, (E)-	Ketone	-	3796-70-1	-	1453	168374	164138	152869	87058.4	80690.3	79584.6	77407.4	87459.6	101400	C13297	-
KMW0296	GC-MS	-	-	93	121	136.125	C10H16	-	Cyclohexene, 1-methyl-4-(1-methylethylidene)-	Terpenoids	-	586-62-9	-	1088	610422	532331	546329	32093.2	37326.5	38239.5	147300	170115	124043	C06075	-
KMW0427	GC-MS	-	-	116	55	176.087	C8H16O2S	-	3-Mercaptohexyl acetate	Ester	-	136954-20-6	-	1248	20356.6	18057.5	18072.8	21758	25370.2	16497.3	22557.5	21754.5	21672.5	D91605	-
XMW0735	GC-MS	-	-	107	79	148.089	C10H12O	-	Benzenemethanol, .alpha.-2-propenyl-	Alcohol	-	936-58-3	-	1244	3.59607e+06	3.50074e+06	3.52737e+06	3.51726e+06	3.83309e+06	3.85264e+06	1.24737e+06	2.12657e+06	1.96548e+06	D92112	-
KMW0046	GC-MS	-	-	58	57	100.089	C6H12O	-	2-Hexanone	Ketone	-	591-78-6	-	792	71891.4	69009	65419	57631.6	53893.4	52068.5	65503.6	60754.6	67149.6	-	-
XMW0119	GC-MS	-	-	69	41	140.12	C9H16O	-	Cyclopentanone, 2-methyl-3-(1-methylethyl)-	Ketone	-	54549-81-4	-	1028	62268.1	54581	58692.7	34563.6	33948.4	27067.9	33254.6	38992.6	27357.7	-	-
NMW0093	GC-MS	-	-	107	91	150.104	C10H14O	-	D-Verbenone	Terpenoids	-	18309-32-5	-	1228	141611	136121	132742	93040.2	99636.9	88994.5	79547.1	106431	89164.4	-	-
KMW0235	GC-MS	-	-	93	41	136.125	C10H16	-	1,3,6-Octatriene, 3,7-dimethyl-, (Z)-	Terpenoids	-	3338-55-4	-	1038	138481	115611	108995	91775.5	112024	94292.8	46182.4	62110.9	49905.4	-	-
D425	GC-MS	-	-	69	41	192.151	C13H20O	-	3-Cyclohexene-1-carboxAldehyde, 4-(4-methyl-3-pentenyl)-	Aldehyde	-	37677-14-8	-	1540	361722	360553	336458	252757	255262	260803	268660	250870	333613	-	-
KMW0581	GC-MS	-	-	208	193	208.11	C12H16O3	-	1,2,3-trimethoxy-5-(2-propenyl)-Benzene	Aromatics	-	487-11-6	-	1554	22801.8	19916.2	17585.9	19405.7	23436.3	20007.6	31367.2	23400.5	30391.7	C10451	-
KMW0432	GC-MS	-	-	41	69	152.12	C10H16O	-	2,6-Octadienal, 3,7-dimethyl-, (Z)-	Terpenoids	-	106-26-3	-	1240	492591	466995	447883	422389	419585	418954	190816	272390	256869	C09847	ko01110
XMW0422	GC-MS	-	-	57	71	198.235	C14H30	-	3,5-Dimethyldodecane	Hydrocarbons	-	107770-99-0	-	1285	1.1188e+06	1.11743e+06	1.02356e+06	627679	582878	486204	613815	612352	554332	-	-
KMW0568	GC-MS	-	-	99	71	170.131	C10H18O2	-	2H-Pyran-2-one, tetrahydro-6-pentyl-	Ester	-	705-86-2	-	1497	476141	383784	360720	271558	287154	278243	309106	322788	370118	-	-
XMW1264	GC-MS	-	-	136	163	238.193	C15H26O2	-	Acetic acid, 1-methyl-3-(2,6,6-trimethylcyclohex-1-enyl)propyl ester	Ester	-	86756-12-9	-	1615	51213.3	42681.7	40613.6	22239.8	21787.6	19788	29271.4	36664.5	32569.7	-	-
QMW0530	GC-MS	-	-	57	71	248.114	C12H25Br	-	2-Bromo dodecane	Halogenated hydrocarbons	-	13187-99-0	-	1505	449158	445510	432068	219014	250094	234054	298849	271366	291959	-	-
NMW0302	GC-MS	-	-	41	69	222.198	C15H26O	-	2,6,10-Dodecatrien-1-ol, 3,7,11-trimethyl-, (Z,E)-	Terpenoids	-	3790-71-4	-	1697	110634	85896.3	75419.8	63596.4	94717.1	108267	125734	100648	112186	C03220	ko00909
KMW0067	GC-MS	-	-	83	55	98.073	C6H10O	-	3-Penten-2-one, 4-methyl-	Ketone	-	141-79-7	-	798	1.3875e+06	1.24071e+06	1.30471e+06	146532	133513	134119	567094	541974	473973	-	-
XMW1430	GC-MS	-	-	95	96	96.021	C5H4O2	-	3-FurAldehyde	Heterocyclic compound	-	498-60-2	-	831	565073	448583	442917	57469.1	51973	55552.5	134167	130558	133274	-	-
KMW0159	GC-MS	-	-	70	56	116.12	C7H16O	-	1-Heptanol	Alcohol	-	111-70-6	-	970	156053	139224	132209	222374	217915	192788	163343	163767	124869	-	-
KMW0183	GC-MS	-	-	121	122	122.084	C7H10N2	-	Pyrazine, 2-ethyl-5-methyl-	Heterocyclic compound	-	13360-64-0	-	1005	4.63012e+06	4.20868e+06	4.39092e+06	1.49236e+06	1.47694e+06	1.35334e+06	2.28315e+06	2.50007e+06	2.11016e+06	-	-
NMW0010	GC-MS	-	-	66	39	132.094	C10H12	-	Dicyclopentadiene	Hydrocarbons	-	77-73-6	-	1003	51542.9	57553.8	61119.9	44592.9	42593.5	38530.1	43805.9	49256.4	46358.3	-	-
XMW0028	GC-MS	-	-	97	96	125.12	C8H15N	-	Pyridine, 2,3,4,5-tetrahydro-6-propyl-	Heterocyclic compound	-	1604-01-9	-	1028	45087.8	38562	35173.2	23784.2	21111.1	25441.5	13840.6	25835.3	21975.4	C10138	-
KMW0236	GC-MS	-	-	99	58	141.061	C7H11NS	-	2-Isobutylthiazole	Heterocyclic compound	-	18640-74-9	-	1043	578895	558904	478990	474350	465163	414546	547224	479149	434830	-	-
XMW0900	GC-MS	-	-	96	81	138.104	C9H14O	-	3-Cyclohexen-1-one, 3,5,5-trimethyl-	Ketone	-	471-01-2	-	1044	89701.2	77814.6	94317.1	87741.3	83580.5	82960.2	41110	57415.2	42102.4	-	-
XMW0417	GC-MS	-	-	79	93	136.125	C10H16	-	Cyclohexene, 4-methyl-1-(1-methylethenyl)-	Hydrocarbons	-	586-67-4	-	1073	923047	711294	791653	180037	188948	169329	288241	349686	239943	-	-
KMW0277	GC-MS	-	-	97	98	154.082	C9H14S	-	Thiophene, 2-pentyl-	Heterocyclic compound	-	4861-58-9	-	1170	1.23819e+06	1.10712e+06	1.18125e+06	1.13277e+06	1.21834e+06	1.17202e+06	468245	757340	688861	-	-
KMW0321	GC-MS	-	-	55	87	142.099	C8H14O2	-	Cyclohexanecarboxylic acid, methyl ester	Ester	-	4630-82-4	-	1010	95427.3	88128.1	86219.1	88816.2	75243.8	70191.2	96085.1	82588.5	84572.6	D77686	-
XMW0676	GC-MS	-	-	119	91	134.073	C9H10O	-	Ethanone, 1-(3-methylphenyl)-	Ketone	-	585-74-0	-	1182	792462	729852	721667	447353	421134	361420	413295	458528	391467	-	-
XMW0681	GC-MS	-	-	69	41	152.12	C10H16O	-	6-Octenal, 7-methyl-3-methylene-	Aldehyde	-	55050-40-3	-	1147	76507.9	79549.1	77714.4	44221.4	37773.3	37010.8	44891.3	45619.7	43418.7	-	-
XMW1138	GC-MS	-	-	69	41	154.136	C10H18O	-	6-Octen-1-ol, 7-methyl-3-methylene-	Terpenoids	-	13066-51-8	-	1195	2.65592e+06	2.46384e+06	2.48899e+06	2.09761e+06	2.21916e+06	2.195e+06	779510	1.33264e+06	1.15454e+06	-	-
XMW0943	GC-MS	-	-	57	71	184.219	C13H28	-	Undecane, 3,5-dimethyl-	Hydrocarbons	-	17312-81-1	-	1207	332282	274573	297327	187593	173916	152463	187967	184068	173747	-	-
XMW0239	GC-MS	-	-	57	85	184.219	C13H28	-	Decane, 3-ethyl-3-methyl-	Hydrocarbons	-	17312-66-2	-	1229	143882	135525	132779	11284.1	14891.2	15390.5	39593.8	40540.5	29134.3	-	-
XMW1401	GC-MS	-	-	82	67	184.146	C11H20O2	-	n-Valeric acid cis-3-hexenyl ester	Ester	-	35852-46-1	-	1237	512879	487468	475342	16973.4	12389.8	8089.29	140314	166097	135283	-	-
NMW0101	GC-MS	-	-	121	136	168.115	C10H16O2	-	Ascaridole	Terpenoids	-	512-85-6	-	1244	133244	131994	126103	120052	145143	138280	53550.9	78803.6	78818.8	C09836	-
XMW1240	GC-MS	-	-	99	70	186.162	C11H22O2	-	Hexanoic acid, 2-methylbutyl ester	Ester	-	2601-13-0	-	1247	154823	147327	134971	108714	93649.2	77024.1	87968.7	87415.6	86061.4	-	-
XMW0586	GC-MS	-	-	126	57	184.219	C13H28	-	Dodecane, 5-methyl-	Hydrocarbons	-	17453-93-9	-	1255	405610	394171	361456	250806	228742	196195	227410	228866	225221	-	-
KMW0435	GC-MS	-	-	41	55	154.136	C10H18O	-	2-Decenal, (Z)-	Aldehyde	-	2497-25-8	-	1252	380856	379602	340990	232705	236256	189668	230891	240687	220857	-	-
D266	GC-MS	-	-	83	55	182.203	C13H26	-	1-Tridecene	Hydrocarbons	-	2437-56-1	-	1292	141769	138033	122764	85658.4	79541.1	66488.8	86325.5	88163.8	80949.7	D92374	-
D442	GC-MS	-	-	99	41	156.115	C9H16O2	-	2(3H)-Furanone, 5-butyldihydro-4-methyl-	Heterocyclic compound	-	39212-23-2	-	1302	410715	411927	376263	231231	210997	174962	214725	239308	204566	D91607	-
XMW0258	GC-MS	-	-	57	71	198.235	C14H30	-	Tridecane, 2-methyl-	Hydrocarbons	-	1560-96-9	-	1364	495478	473179	454879	238996	218900	182553	221419	234400	230467	-	-
XMW1131	GC-MS	-	-	126	67	154.063	C8H10O3	-	2,5-Furandione, 3-methyl-4-propyl-	Heterocyclic compound	-	16493-20-2	-	1356	23491.2	20313.1	21234.3	11816.5	9629.01	7769.11	9485.52	10516	12238	-	-
D443	GC-MS	-	-	95	113	196.11	C11H16O3	-	2-Furancarboxylic acid, hexyl ester	Ester	-	39251-86-0	-	1436	96096.7	89056.2	83502	81369	86709	57464	74600	88771	73062	-	-
XMW1346	GC-MS	-	-	71	86	198.198	C13H26O	-	4-Tridecanone	Ketone	-	26215-90-7	-	1449	464671	483596	437863	201769	197589	153688	198729	235356	203187	-	-
XMW0244	GC-MS	-	-	121	161	194.167	C13H22O	-	2-Butanone, 4-(2,6,6-trimethyl-1-cyclohexen-1-yl)-	Ketone	-	17283-81-7	-	1433	173102	167063	150975	55544.5	61976.6	68130.3	71721.1	63329.1	67216	C03527	-
NMW0201	GC-MS	-	-	71	42	177.115	C11H15NO	-	Phenmetrazine	Heterocyclic compound	-	134-49-6	-	1462	2.04859e+06	1.94875e+06	1.91616e+06	1.38382e+06	1.42959e+06	1.30967e+06	1.59977e+06	1.58353e+06	1.12191e+06	C07432	-
XMW0204	GC-MS	-	-	57	41	226.266	C16H34	-	Dodecane, 5,8-diethyl-	Hydrocarbons	-	24251-86-3	-	1572	290359	267508	261216	230868	242639	282133	260020	263529	259860	-	-
D265	GC-MS	-	-	97	41	181.183	C12H23N	-	Dodecanenitrile	Nitrogen compounds	-	2437-25-4	-	1490	693420	486196	516375	386130	414693	531389	482924	300466	496244	D91248	-
KMW0614	GC-MS	-	-	119	105	204.188	C15H24	-	Cubenene	Terpenoids	-	29837-12-5	-	1532	41090	38253	26111	17763	17569	14027	25767.8	27396	30747	-	-
XMW1351	GC-MS	-	-	136	121	204.188	C15H24	-	Dauca-4(11),8-diene	Terpenoids	-	395070-76-5	-	1532	60211.9	50204.1	38094.3	34327.2	41503.9	53353.7	37907.4	42375	49672.6	-	-
w11	GC-MS	-	-	69	81	192.151	C13H20O	-	3,5,9-Undecatrien-2-one, 6,10-dimethyl-, (E,Z)-	Ketone	-	13927-47-4	-	1535	95084.6	63849.4	72205.4	27843.7	41058.7	33948.4	53580	46368.8	51384.3	-	-
KMW0637	GC-MS	-	-	99	71	184.146	C11H20O2	-	2H-Pyran-2-one, 6-hexyltetrahydro-	Ester	-	710-04-3	-	1609	203603	178300	175363	258509	311732	352299	297842	301897	314504	D70227	-
KMW0679	GC-MS	-	-	131	103	162.068	C10H10O2	-	2-Propenoic acid, 3-phenyl-, methyl ester, (E)-	Ester	-	1754-62-7	-	1379	157802	151180	148133	49934.7	47839.6	47891.6	64420.5	74796.1	70302.4	C06358	-
XMW0569	GC-MS	-	-	45	41	102.104	C6H14O	-	2-Hexanol, (R)-	Alcohol	-	26549-24-6	-	780	3.09418e+06	3.16093e+06	3.15999e+06	3.10805e+06	3.17369e+06	3.31587e+06	1.79121e+06	2.37778e+06	2.22312e+06	D97165	-
KMW0066	GC-MS	-	-	44	56	100.089	C6H12O	-	Hexanal	Aldehyde	-	66-25-1	-	801	477134	445165	439122	392896	370037	329712	386179	384164	409652	C02373	-
XMW0585	GC-MS	-	-	42	84	143.058	C6H9NO3	-	5-Isoxazolecarboxylic acid, 4,5-dihydro-5-methyl-, methyl ester, (R)-	Heterocyclic compound	-	64018-42-4	-	1010	62271.3	73027.4	63088.1	52771.4	51987.3	39373.6	69810.6	67175	67940.8	-	-
KMW0217	GC-MS	-	-	68	93	136.125	C10H16	-	D-Limonene	Terpenoids	-	5989-27-5	-	1030	420563	410919	376819	56658.3	54903.5	48224.4	175731	181735	153509	C06099	ko00902,ko00903,ko01100,ko01110
WMW0214	GC-MS	-	-	71	57	156.188	C11H24	-	Nonane, 4,5-dimethyl-	Hydrocarbons	-	17302-23-7	-	1046	231439	225087	180817	211313	208170	190502	244831	204825	185831	-	-
NMW0031	GC-MS	-	-	84	42	141.115	C8H15NO	-	Hygrine	Heterocyclic compound	-	496-49-1	-	1092	93110.4	88244.5	81906.3	86771.2	85575	75318.9	82086.5	82498	83318.6	C06179	ko00960,ko01100,ko01110
XMW1392	GC-MS	-	-	91	105	148.125	C11H16	-	2-Methyl-7-exo-vinylbicyclo[4.2.0]oct-1(2)-ene	Hydrocarbons	-	107914-89-6	-	1112	9.05167e+06	7.46816e+06	7.42766e+06	5.05624e+06	5.34632e+06	4.88202e+06	4.97795e+06	5.32057e+06	4.08372e+06	-	-
XMW0914	GC-MS	-	-	95	110	110.048	C5H6N2O	-	Ethanone, 1-(1H-pyrazol-4-yl)-	Heterocyclic compound	-	25016-16-4	-	1156	9.04514e+06	8.32838e+06	8.97041e+06	8.98054e+06	9.62012e+06	9.28119e+06	3.22127e+06	5.61313e+06	5.16641e+06	-	-
KMW0373	GC-MS	-	-	105	77	150.068	C9H10O2	-	Benzoic acid, ethyl ester	Ester	-	93-89-0	-	1172	88523.7	93767.5	90478	72182.5	76189.4	78086.6	57254.7	73184.2	63959.7	C01839	-
D188	GC-MS	-	-	80	123	123.043	C5H5N3O	-	Pyrazinamide	Heterocyclic compound	-	98-96-4	-	1250	558464	539318	550380	528602	589244	606274	193718	336602	314350	C01956	-
NMW0124	GC-MS	-	-	126	41	168.115	C10H16O2	-	2-Cyclohexen-1-one, 2-hydroxy-3-methyl-6-(1-methylethyl)-	Terpenoids	-	490-03-9	-	1302	202546	189867	177461	129643	118079	104252	111256	116859	105806	C09854	-
KMW0490	GC-MS	-	-	99	41	156.115	C9H16O2	-	trans-3-Methyl-4-octanolide	Ester	-	39638-67-0	-	1288	332457	331174	299855	190040	168722	144601	175497	187195	163162	-	-
XMW1102	GC-MS	-	-	131	103	174.068	C11H10O2	-	Vinyl trans-cinnamate	Ester	-	17719-70-9	-	1357	37929.9	36263.9	32324.9	33231.7	31756	34170.9	33385.1	33977.2	28112.9	-	-
KMW0545	GC-MS	-	-	41	57	184.183	C12H24O	-	Dodecanal	Aldehyde	-	112-54-9	-	1409	84147	74713	60858	26605	30143	37553.1	27008	30617	33019	C02278	-
XMW1342	GC-MS	-	-	156	141	156.094	C12H12	-	Naphthalene, 1,4-dimethyl-	Aromatics	-	571-58-4	-	1436	376275	395524	347963	422611	373869	389718	314659	404089	355885	D89759	-
NMW0202	GC-MS	-	-	107	164	164.12	C11H16O	-	Phenol, 4-pentyl-	Phenol	-	14938-35-3	-	1464	190322	111768	130092	45025.5	61879.5	75257.6	118812	89173.8	140191	-	-
XMW1356	GC-MS	-	-	57	71	226.266	C16H34	-	Dodecane, 2-methyl-6-propyl-	Hydrocarbons	-	55045-08-4	-	1483	1.23057e+06	1.10476e+06	996537	519545	511823	524567	607400	522004	653595	-	-
WMW0021	GC-MS	-	-	159	160	202.172	C15H22	-	trans-Calamenene	Terpenoids	-	73209-42-4	-	1529	185096	187391	179723	109365	110985	115177	118042	127818	143797	-	-
KMW0615	GC-MS	-	-	99	42	156.115	C9H16O2	-	2(3H)-Furanone, 5-butyldihydro-4-methyl-, cis-	Heterocyclic compound	-	55013-32-6	-	1337	264991	264563	239406	143673	130914	116917	150697	146965	140333	-	-
XMW1038	GC-MS	-	-	95	109	220.183	C15H24O	-	Longifolenaldehyde	Terpenoids	-	19890-84-7	-	1591	58529.9	45469	50610.9	78381.5	69475.8	60406.2	68271.7	67529.5	75509.2	-	-
XMW0387	GC-MS	-	-	57	71	296.1	C12H25I	-	Dodecane, 1-iodo-	Halogenated hydrocarbons	-	4292-19-7	-	1635	44937.9	45271.9	35635	46064.8	53241.2	54903.4	71243.7	48884.1	57676.7	-	-
XMW0264	GC-MS	-	-	161	105	204.188	C15H24	-	Bicyclo[4.4.0]dec-1-ene, 2-isopropyl-5-methyl-9-methylene-	Terpenoids	-	150320-52-8	-	1507	23546.3	25687	26716.5	16731	22641.3	14625.7	17544.1	24942.2	19379.4	-	-
XMW0085	GC-MS	-	-	69	41	98.073	C6H10O	-	1-Propanone, 1-cyclopropyl-	Ketone	-	6704-19-4	-	756	128449	101233	121953	167951	177889	151162	136470	129182	104300	-	-
WMW0187	GC-MS	-	-	45	69	102.104	C6H14O	-	2-Hexanol	Alcohol	-	626-93-7	-	801	98697.6	86960.4	95325.1	79306	79752.9	79666.4	73594.7	81712.2	84239.9	-	-
KMW0070	GC-MS	-	-	91	106	106.078	C8H10	-	Benzene, 1,3-dimethyl-	Aromatics	-	108-38-3	-	866	361460	319812	306372	285252	272803	267162	272972	269404	249142	C07208	ko01100
XMW0276	GC-MS	-	-	83	55	112.089	C7H12O	-	4-Hexen-3-one, 5-methyl-	Ketone	-	13905-10-7	-	1080	183496	197195	164302	163804	152159	136044	166400	144790	131022	-	-
XMW0484	GC-MS	-	-	81	53	110.073	C7H10O	-	Furan, 2-propyl-	Heterocyclic compound	-	4229-91-8	-	791	31436.7	29458.4	26380.2	24314.2	22592.4	22097.7	25274.1	25505.4	25751.5	D92136	-
KMW0176	GC-MS	-	-	108	111	126.104	C8H14O	-	5-Hepten-2-one, 6-methyl-	Ketone	-	110-93-0	-	986	1.11801e+06	968999	1.03897e+06	543431	544605	492254	572926	662599	471444	C07287	-
XMW0121	GC-MS	-	-	111	41	168.188	C12H24	-	1-Nonene, 4,6,8-trimethyl-	Hydrocarbons	-	54410-98-9	-	1012	274232	221946	235811	224849	228225	203916	204325	241643	204073	-	-
XMW0310	GC-MS	-	-	85	41	116.084	C6H12O2	-	2H-Pyran-2-methanol, tetrahydro-	Heterocyclic compound	-	100-72-1	-	992	378402	352332	304208	348225	325841	312215	377633	328166	303514	-	-
XMW1310	GC-MS	-	-	85	57	158.131	C9H18O2	-	Isobutyl isovalerate	Ester	-	589-59-3	-	1005	39814.6	41661.8	29008.4	27847.1	29396.8	23542.3	37137.6	28659.5	26666.9	-	-
KMW0261	GC-MS	-	-	107	108	108.058	C7H8O	-	p-Cresol	Phenol	-	106-44-5	-	1077	337644	324545	324061	135424	131457	137789	197155	207107	165533	C01468	ko01100
w32	GC-MS	-	-	98	70	158.131	C9H18O2	-	Acetic acid, heptyl ester	Ester	-	112-06-1	-	1112	97612.2	97890.5	76846.7	69861.7	59902.7	59291	73959.3	71319.6	69045.8	-	-
XMW1295	GC-MS	-	-	58	42	172.194	C10H24N2	-	1,6-HexanediAmine, N,N,N',N'-tetramethyl-	Amine	-	111-18-2	-	1206	56980.9	59730.4	49174.1	30597.8	28168.3	28628.3	30172.8	38977.9	33488.2	-	-
XMW1385	GC-MS	-	-	81	121	121.064	C6H7N3	-	3-Imidazol-1-ylpropanenitrile	Heterocyclic compound	-	23996-53-4	-	1159	1.12951e+06	1.05114e+06	1.08277e+06	1.05363e+06	1.11848e+06	1.08626e+06	390843	690198	610424	-	-
WMW0061	GC-MS	-	-	133	134	134.073	C9H10O	-	BenzAldehyde, 2-ethyl-	Aldehyde	-	22927-13-5	-	1176	259603	241217	248636	263895	260115	232386	185933	233777	205045	-	-
D219	GC-MS	-	-	135	136	136.052	C8H8O2	-	BenzAldehyde, 4-methoxy-	Aldehyde	-	123-11-5	-	1251	163727	150947	157303	163202	165495	176272	67189.6	105411	95737	C10761	-
XMW0693	GC-MS	-	-	69	41	182.131	C11H18O2	-	2,6-Octadienoic acid, 3,7-dimethyl-, methyl ester	Ester	-	2349-14-6	-	1323	488721	495631	453605	279107	265617	216025	299719	290926	287842	-	-
KMW0444	GC-MS	-	-	82	54	150.104	C10H14O	-	Carvone	Terpenoids	-	99-49-0	-	1242	1.54141e+06	1.46726e+06	1.49226e+06	1.47445e+06	1.56715e+06	1.61647e+06	571539	905427	855798	-	-
XMW0553	GC-MS	-	-	121	136	178.063	C10H10O3	-	2-Acetoxyacetophenone	Ketone	-	7250-94-4	-	1409	237637	244569	227393	195150	180126	178297	188863	212894	192249	-	-
KMW0558	GC-MS	-	-	93	41	224.178	C14H24O2	-	1,5-Dimethyl-1-vinyl-4-hexenyl butyrate	Ester	-	78-36-4	-	1418	356771	365554	349526	280149	275967	259830	375365	332099	328324	D91261	-
XMW1492	GC-MS	-	-	161	119	190.136	C13H18O	-	BenzeneacetAldehyde, .alpha.-methyl-4-(2-methylpropyl)-	Aldehyde	-	51407-46-6	-	1464	65041.5	56493	54454.5	27891.6	30693.5	29222.3	33588.4	31191.1	43080.5	-	-
D194	GC-MS	-	-	170	169	170.073	C12H10O	-	o-Hydroxybiphenyl	Phenol	-	90-43-7	-	1507	4821.4	8250.8	4912.62	5965.51	4254.02	5198.13	5500.04	5370.46	6208.24	C02499	-
XMW1242	GC-MS	-	-	99	71	214.157	C12H22O3	-	Hexanoic acid, anhydride	Others	-	2051-49-2	-	1517	81742	112447	114705	53414.7	56936.7	52412.5	60135.9	53753.1	62804.1	-	-
XMW0259	GC-MS	-	-	57	41	226.266	C16H34	-	Pentadecane, 2-methyl-	Hydrocarbons	-	1560-93-6	-	1563	334872	323676	310992	241115	304197	306005	284014	297833	303813	-	-
WMW0059	GC-MS	-	-	105	77	204.115	C13H16O2	-	E-2-Hexenyl benzoate	Ester	-	76841-70-8	-	1588	48477.2	25151	32472	15847	20033	28875.1	29413.3	19316	33716	-	-
D318	GC-MS	-	-	177	107	220.183	C15H24O	-	.beta.-Oplopenone	Terpenoids	-	28305-60-4	-	1606	1.43676e+06	1.06892e+06	993191	1.59101e+06	2.15297e+06	2.53301e+06	2.37554e+06	1.64947e+06	2.80128e+06	-	-
XMW0132	GC-MS	-	-	55	42	83.073	C5H9N	-	Pyridine, 2,3,4,5-tetrahydro-	Heterocyclic compound	-	505-18-0	-	740	180868	159809	161018	48935.8	49084.9	53853	88362.2	75066	73021.2	C06181	ko00960,ko01100,ko01110
XMW0574	GC-MS	-	-	57	68	142.099	C8H14O2	-	4-Penten-1-ol, propanoate	Ester	-	30563-30-5	-	974	514878	490548	419863	560462	551312	500997	543063	441133	417808	-	-
NMW0012	GC-MS	-	-	105	120	120.094	C9H12	-	Benzene, 1,2,3-trimethyl-	Aromatics	-	526-73-8	-	1013	219343	199646	188283	196238	173534	170654	177300	179443	162110	-	-
KMW0204	GC-MS	-	-	69	56	144.115	C8H16O2	-	Acetic acid, hexyl ester	Ester	-	142-92-7	-	1014	140165	133811	110218	121599	110949	102747	135141	116256	120179	-	-
KMW0246	GC-MS	-	-	142	55	142.063	C7H10O3	-	3(2H)-Furanone, 4-methoxy-2,5-dimethyl-	Heterocyclic compound	-	4077-47-8	-	1057	4007.32	4985.81	4141.26	9	9	9	4236.15	5052.81	4022.89	D90194	-
D275	GC-MS	-	-	134	72	149.12	C10H15N	-	BenzenemethanAmine, N,N,.alpha.-trimethyl-	Amine	-	2449-49-2	-	1077	478304	446240	436489	414570	410453	380331	393058	411449	366019	-	-
NMW0033	GC-MS	-	-	95	67	95.037	C5H5NO	-	2(1H)-Pyridinone	Heterocyclic compound	-	142-08-5	-	1094	4.10969e+06	3.56752e+06	3.79819e+06	2.51975e+06	2.65704e+06	2.6038e+06	1.27772e+06	2.03187e+06	1.65665e+06	C02502	-
KMW0348	GC-MS	-	-	149	150	150.116	C9H14N2	-	Pyrazine, 3,5-diethyl-2-methyl-	Heterocyclic compound	-	18138-05-1	-	1162	213767	209161	208556	183355	176407	147506	170985	212674	185593	-	-
D457	GC-MS	-	-	97	69	200.178	C12H24O2	-	1-Hexanol, 5-methyl-2-(1-methylethyl)-, acetate	Ester	-	40853-55-2	-	1265	381555	384804	350479	228026	208242	174691	220895	223157	201427	D88387	-
XMW0608	GC-MS	-	-	131	87	174.089	C8H14O4	-	Ethyl 4-acetoxybutanoate	Ester	-	25560-91-2	-	1196	90954.8	87248.3	82718.9	54317.3	52812.7	44872.2	50559.8	58415.8	50965.5	-	-
XMW0727	GC-MS	-	-	134	133	134.073	C9H10O	-	BenzAldehyde, 2,5-dimethyl-	Aldehyde	-	5779-94-2	-	1208	94354.1	95538	89093.4	50038.1	49168.7	42246.5	51400.2	56554.9	56500.5	-	-
D191	GC-MS	-	-	110	95	166.099	C10H14O2	-	2-Hexanoylfuran	Heterocyclic compound	-	14360-50-0	-	1239	8.14978e+06	7.85836e+06	7.89068e+06	7.80366e+06	8.50185e+06	8.77236e+06	2.90262e+06	4.78879e+06	4.43067e+06	C02088	-
XMW1465	GC-MS	-	-	69	55	168.115	C10H16O2	-	7-Oxabicyclo[4.1.0]heptan-2-one, 6-methyl-3-(1-methylethyl)-	Ketone	-	5286-38-4	-	1256	81906.5	66465.4	72385.3	40046.8	49165.8	44917.2	56328	48168.6	51090.9	-	-
D110	GC-MS	-	-	71	99	168.115	C10H16O2	-	Bicyclo[3.1.1]heptan-3-one, 2-hydroxy-2,6,6-trimethyl-	Ketone	-	10136-65-9	-	1256	810556	797404	733300	470600	448832	367192	465611	461628	430107	-	-
KMW0449	GC-MS	-	-	95	121	182.131	C11H18O2	-	Bicyclo[2.2.1]heptan-2-ol, 1,7,7-trimethyl-, formate, endo-	Ester	-	7492-41-3	-	1226	155925	135072	145709	87355.2	93481.8	91880.9	82730.5	101883	85268	-	-
WMW0083	GC-MS	-	-	57	41	156.151	C10H20O	-	2-Decen-1-ol, (E)-	Alcohol	-	18409-18-2	-	1257	576974	629227	512423	344184	336051	279124	271014	349475	303847	-	-
XMW0662	GC-MS	-	-	142	141	142.078	C11H10	-	Naphthalene, 2-methyl-	Aromatics	-	91-57-6	-	1297	2.4032e+06	2.31959e+06	2.2029e+06	2.88939e+06	2.79917e+06	2.64955e+06	2.11421e+06	2.5756e+06	2.3333e+06	C14098	-
XMW1113	GC-MS	-	-	99	55	210.118	C9H20FO2P	-	2-Octyl methylphosphonofluoridate	Ester	-	22925-97-9	-	1306	266694	258534	237372	139121	126646	98314.8	127459	132843	115676	-	-
NMW0136	GC-MS	-	-	122	121	122.037	C7H6O2	-	BenzAldehyde, 3-hydroxy-	Aldehyde	-	100-83-4	-	1327	767898	780735	744377	541231	563031	547457	473532	559970	555494	C03067	-
NMW0137	GC-MS	-	-	142	69	142.027	C6H6O4	-	4H-Pyran-4-one, 5-hydroxy-2-(hydroxymethyl)-	Heterocyclic compound	-	501-30-4	-	1462	123076	74345.7	68916.8	53814.3	66255.1	85736.4	90418.2	60950.5	73802.9	C14516	-
NMW0162	GC-MS	-	-	69	55	170.131	C10H18O2	-	8-Methyl-6-nonenoic Acid	Acid	-	21382-25-2	-	1373	92031.6	90332.1	76927	39988.3	34567	27766.7	35941	36200.6	42253.1	-	-
XMW1094	GC-MS	-	-	105	161	176.157	C13H20	-	Megastigma-4,6(Z),8(E)-triene	Hydrocarbons	-	51468-85-0	-	1373	224801	238913	200516	119722	125801	109600	126691	139028	135666	-	-
XMW1251	GC-MS	-	-	157	172	172.002	C7H8OS2	-	2-Propanone, 1-(5-methyl-3H-1,2-dithiol-3-ylidene)-	Sulfur compounds	-	1005-55-6	-	1373	776135	743579	719863	387404	393445	365988	419866	484868	448823	-	-
XMW1253	GC-MS	-	-	71	41	214.193	C13H26O2	-	Butanoic acid, 1-methyloctyl ester	Ester	-	69727-42-0	-	1417	1.01505e+06	1.04273e+06	966066	432615	399579	297446	493231	472253	435801	-	-
XMW0159	GC-MS	-	-	57	71	226.266	C16H34	-	2,6,10-Trimethyltridecane	Hydrocarbons	-	3891-99-4	-	1449	249916	242850	235477	115310	127017	113517	130975	161922	144587	-	-
KMW0573	GC-MS	-	-	41	69	204.188	C15H24	-	(E)-.beta.-Famesene	Terpenoids	-	18794-84-8	-	1457	98191.3	68105.4	59300	33500.4	41822.7	35468.7	42704	41620.5	55207.9	C09666	ko00909
XMW1435	GC-MS	-	-	91	119	222.162	C14H22O2	-	(6,6-dimethyl-2-bicyclo[3.1.1]hept-2-enyl)methyl 2-methylpropanoate	Ester	-	29021-37-2	-	1466	137796	105305	102142	64462.2	74312.3	98388.1	73345.2	66940.4	108479	-	-
KMW0577	GC-MS	-	-	97	68	168.115	C10H16O2	-	2H-Pyran-2-one, 5,6-dihydro-6-pentyl-	Heterocyclic compound	-	54814-64-1	-	1501	71373.8	70368.3	68080	53868.1	62979.7	61847.7	52118.5	66330.1	67738.1	-	-
KMW0642	GC-MS	-	-	57	71	226.266	C16H34	-	Hexadecane	Hydrocarbons	-	544-76-3	-	1600	851021	741002	703905	1.01318e+06	1.19413e+06	1.30378e+06	1.17046e+06	1.14154e+06	1.22065e+06	C14499	-
D396	GC-MS	-	-	166	82	226.193	C14H26O2	-	9-Dodecen-1-ol, acetate, (E)-	Ester	-	35148-19-7	-	1607	106570	65930.5	65182.4	70884.6	73940.6	75395	68399.3	62715.8	79464.8	-	-
KMW0699	GC-MS	-	-	57	71	254.297	C18H38	-	Octadecane	Hydrocarbons	-	593-45-3	-	1800	9	9	9	54870.7	135696	132443	115675	82529.1	114141	-	-
WMW0222	GC-MS	-	-	41	55	168.188	C12H24	-	1-Dodecene	Hydrocarbons	-	112-41-4	-	1190	10207	7791.01	7349.79	6697	5605	4920.36	5945.37	7934	7717	D70997	-
D95	GC-MS	-	-	75	39	109.969	C3H4Cl2	-	1-Propene, 1,3-dichloro-, (E)-	Halogenated hydrocarbons	-	10061-02-6	-	763	127207	114663	124435	115148	125608	129498	65641.8	97894.6	87077.8	C06609	ko01100
KMW0061	GC-MS	-	-	73	56	116.084	C6H12O2	-	Isobutyl acetate	Ester	-	110-19-0	-	772	4.0413e+06	3.86765e+06	3.8627e+06	3.91173e+06	4.18874e+06	4.11773e+06	2.29335e+06	3.06236e+06	2.74359e+06	-	-
KMW0140	GC-MS	-	-	113	71	113.03	C5H7NS	-	Thiazole, 4,5-dimethyl-	Heterocyclic compound	-	3581-91-7	-	935	19458.5	17716.3	15286.4	18868.5	16887	16986	18211.3	15475.7	14992.2	-	-
XMW0598	GC-MS	-	-	118	117	118.078	C9H10	-	.alpha.-Methylstyrene	Aromatics	-	98-83-9	-	986	32386.5	30314.6	29837.8	28511.2	29553.6	28794	27056.4	28301.4	24518.3	-	-
XMW1117	GC-MS	-	-	55	70	142.099	C8H14O2	-	2-Propenoic acid, pentyl ester	Ester	-	2998-23-4	-	974	78583	73922	65559.8	102187	110563	93048.7	80403.8	78862.5	71486.8	-	-
D335	GC-MS	-	-	94	41	136.1	C8H12N2	-	Pyrazine, (2-methylpropyl)-	Heterocyclic compound	-	29460-92-2	-	1074	1.53279e+06	1.31197e+06	1.3605e+06	9	9	9	302508	341474	249066	-	-
XMW1209	GC-MS	-	-	71	70	158.131	C9H18O2	-	Propanoic acid, 2-methyl-, 2-methylbutyl ester	Ester	-	2445-69-4	-	1016	301138	307370	245863	275459	258260	240159	307672	258969	237348	-	-
XMW0495	GC-MS	-	-	82	39	112.052	C6H8O2	-	Dehydromevalonic lactone	Ester	-	2381-87-5	-	1169	2.24787e+06	2.05154e+06	2.17986e+06	2.0739e+06	2.26436e+06	2.15655e+06	785756	1.38687e+06	1.2409e+06	D93039	-
XMW0714	GC-MS	-	-	94	109	109.053	C6H7NO	-	3-Acetyl-1H-pyrroline	Heterocyclic compound	-	1072-82-8	-	1035	54103.7	46672.8	43210.5	48827.3	32059.2	56716.4	21663.6	25361.3	20880.1	-	-
XMW0917	GC-MS	-	-	83	55	140.12	C9H16O	-	3-Nonen-5-one	Ketone	-	82456-34-6	-	1052	282000	265204	233342	284231	279586	247501	287918	234176	258152	-	-
XMW1337	GC-MS	-	-	57	71	184.219	C13H28	-	Nonane, 3-methyl-5-propyl-	Hydrocarbons	-	31081-18-2	-	1185	1.61193e+06	1.51703e+06	1.4314e+06	1.07133e+06	1.07398e+06	1.02696e+06	1.03185e+06	973398	904119	-	-
D197	GC-MS	-	-	67	109	152.12	C10H16O	-	3-Oxatricyclo[4.1.1.0(2,4)]octane, 2,7,7-trimethyl-	Terpenoids	-	1686-14-2	-	1095	977377	883248	958100	707875	744046	736428	311976	528844	445644	C02759	ko00903
w37	GC-MS	-	-	81	123	152.12	C10H16O	-	2-Cyclohexene-1-carboxaldehyde, 2,6,6-trimethyl-	Aldehyde	-	432-24-6	-	1116	570842	543291	550473	894476	853216	767659	709381	791377	703300	-	-
NMW0061	GC-MS	-	-	120	65	137.048	C7H7NO2	-	1-methyl-2-nitro-Benzene	Aromatics	-	88-72-2	-	1161	56287.5	46850	45672.8	30241.8	29523.2	27778	34454.6	31072.2	32830.6	C19597	-
KMW0366	GC-MS	-	-	82	67	170.131	C10H18O2	-	Butanoic acid, 3-hexenyl ester, (Z)-	Ester	-	16491-36-4	-	1187	192915	214112	192420	150137	144301	149572	145699	150508	125065	-	-
XMW0933	GC-MS	-	-	119	134	194.131	C12H18O2	-	Bicyclo[3.1.1]hept-2-en-6-ol, 2,7,7-trimethyl-, acetate, [1S-(1.alpha.,5.alpha.,6.beta.)]-	Ester	-	50764-55-1	-	1239	24791	30583.6	25868.7	16606.5	18224.3	14691.1	11134	13231.3	12207.6	-	-
XMW0533	GC-MS	-	-	147	148	148.035	C9H8S	-	3-Methylbenzothiophene	Heterocyclic compound	-	1455-18-1	-	1315	297501	417357	362901	213996	223464	232804	285929	296151	289137	-	-
XMW1433	GC-MS	-	-	128	71	170.094	C9H14O3	-	2,6-Heptanedione, 3-acetyl-	Ketone	-	29214-57-1	-	1260	50259.1	47979.8	50439.1	21818.6	29218.5	28507.1	23165.3	34712.9	26487.3	-	-
NMW0104	GC-MS	-	-	69	41	154.136	C10H18O	-	2,6-Octadien-1-ol, 3,7-dimethyl-	Terpenoids	-	624-15-7	-	1260	525855	499799	455024	284721	289776	237676	296473	326317	292801	C01500	ko00902,ko01100,ko01110
KMW0437	GC-MS	-	-	104	91	164.084	C10H12O2	-	Acetic acid, 2-phenylethyl ester	Ester	-	103-45-7	-	1260	440468	390560	377335	260244	268277	260214	228239	283329	250380	C12303	-
D356	GC-MS	-	-	138	109	138.068	C8H10O2	-	3-Methoxy-5-methylphenol	Phenol	-	3209-13-0	-	1318	60386.4	52268.5	56181.7	166621	173738	152697	81364.8	112625	73747.7	-	-
NMW0138	GC-MS	-	-	149	150	150.032	C8H6O3	-	Piperonal	Aldehyde	-	120-57-0	-	1334	29230.2	41541.4	26427	20204.7	21029.5	19484.6	25718	25947.6	25522.3	C10812	-
XMW1129	GC-MS	-	-	107	79	180.079	C10H12O3	-	Ethyl mandelate	Ester	-	774-40-3	-	1421	370827	376395	366643	275978	302516	277355	303465	352033	305520	-	-
XMW0009	GC-MS	-	-	161	189	204.188	C15H24	-	Naphthalene, 1,2,4a,5,8,8a-hexahydro-4,7-dimethyl-1-(1-methylethyl)-, [1S-(1.alpha.,4a.beta.,8a.alpha.)]-	Terpenoids	-	523-47-7	-	1518	17383.6	14017.3	10930.6	10271.9	8579.44	13132.2	16274.5	13532.6	18272.2	C09625	-
XMW0165	GC-MS	-	-	81	41	222.198	C15H26O	-	Cyclohexanol, 3-ethenyl-3-methyl-2-(1-methylethenyl)-6-(1-methylethyl)-, [1R-(1.alpha.,2.alpha.,3.beta.,6.alpha.)]-	Terpenoids	-	35727-45-8	-	1701	25659	31904	23413	56243.9	68036	56430	51870	49777.9	45929	-	-
XMW0199	GC-MS	-	-	71	57	240.282	C17H36	-	Hexadecane, 4-methyl-	Hydrocarbons	-	25117-26-4	-	1659	174601	146631	149293	227951	291358	338320	303715	258767	326354	-	-
XMW1332	GC-MS	-	-	71	43	142.099	C8H14O2	-	2,2'-Bifuran, octahydro-	Heterocyclic compound	-	1592-33-2	-	1079	151064	144564	124991	119895	112418	103773	131642	105562	110725	-	-
KMW0048	GC-MS	-	-	55	70	88.089	C5H12O	-	1-Butanol, 3-methyl-	Alcohol	-	123-51-3	-	736	90505.9	97929.5	84596.6	99784.4	96738.8	77304.2	95855.8	95155.8	85901.6	C07328	-
XMW0043	GC-MS	-	-	57	41	142.147	C8H18N2	-	Diazene, bis(1,1-dimethylethyl)-	Nitrogen compounds	-	927-83-3	-	817	111152	89252.6	85357.1	112904	112669	126166	110611	86330	73160	-	-
XMW0180	GC-MS	-	-	55	45	130.063	C6H10O3	-	2-Propenoic acid, 2-methoxyethyl ester	Ester	-	3121-61-7	-	851	3.11357e+06	2.94692e+06	3.16504e+06	882122	852451	777808	1.89115e+06	1.99676e+06	1.51903e+06	-	-
KMW0102	GC-MS	-	-	56	43	102.104	C6H14O	-	1-Hexanol	Alcohol	-	111-27-3	-	868	284163	236079	238319	76812.5	66572.5	64612.7	91949.2	74002.7	65507.3	C00854	-
D372	GC-MS	-	-	57	41	114.104	C7H14O	-	2-Hepten-1-ol, (E)-	Alcohol	-	33467-76-4	-	978	434198	368260	394710	1.28507e+06	1.24647e+06	1.12259e+06	571821	639216	404580	-	-
KMW0160	GC-MS	-	-	106	61	106.045	C4H10OS	-	1-Propanol, 3-(methylthio)-	Alcohol	-	505-10-2	-	981	299688	246970	200806	285094	277849	260273	276309	256230	248546	-	-
XMW1208	GC-MS	-	-	42	41	70.028	CH2N4	-	1H-Tetrazole	Heterocyclic compound	-	288-94-8	-	1019	125322	120023	97494	107293	98609.9	88388	131369	98787.2	101406	-	-
XMW1335	GC-MS	-	-	57	41	156.115	C9H16O2	-	3,4-Hexanedione, 2,2,5-trimethyl-	Ketone	-	20633-03-8	-	1039	90201	80917	73005	81206	78482	68958	86418	78573	75137	-	-
XMW0659	GC-MS	-	-	91	92	134.11	C10H14	-	Benzene, n-butyl-	Aromatics	-	104-51-8	-	1054	1.27125e+07	1.09178e+07	1.16674e+07	4.19556e+06	4.06649e+06	3.68074e+06	6.97792e+06	7.67995e+06	8.3572e+06	C18150	-
NMW0034	GC-MS	-	-	81	69	152.12	C10H16O	-	Fenchone	Terpenoids	-	1195-79-5	-	1096	1.20656e+06	1.04027e+06	1.13306e+06	710463	771057	736193	365678	608419	496080	C09859	-
XMW0532	GC-MS	-	-	96	95	138.091	C6H10N4	-	1H-Pyrazole-1-carboximidamide, 3,5-dimethyl-	Heterocyclic compound	-	22906-75-8	-	1096	7.81622e+06	7.08021e+06	7.68364e+06	6.10374e+06	6.51341e+06	6.43802e+06	2.48649e+06	3.93169e+06	3.65642e+06	-	-
XMW0099	GC-MS	-	-	57	43	184.219	C13H28	-	Decane, 2,3,5-trimethyl-	Hydrocarbons	-	62238-11-3	-	1411	1.38172e+06	1.40471e+06	1.29253e+06	624988	586106	469867	613054	633089	630773	-	-
NMW0052	GC-MS	-	-	83	55	150.104	C10H14O	-	2-Methyl-6-methyleneocta-2,7-dien-4-one	Terpenoids	-	539-70-8	-	1145	3.07665e+06	2.73975e+06	3.02173e+06	2.90198e+06	2.92132e+06	2.96267e+06	1.05418e+06	1.80243e+06	1.5974e+06	C20944	ko00902,ko01110
XMW0913	GC-MS	-	-	109	81	152.12	C10H16O	-	cis-Chrysanthenol	Terpenoids	-	55722-60-6	-	1162	293631	280435	269398	302880	297987	298751	116950	184221	151548	-	-
XMW0602	GC-MS	-	-	71	57	184.219	C13H28	-	Undecane, 5,7-dimethyl-	Hydrocarbons	-	17312-83-3	-	1190	2.37237e+06	2.2869e+06	2.11815e+06	1.32664e+06	1.30412e+06	1.17399e+06	1.51239e+06	1.56625e+06	1.39702e+06	-	-
XMW0089	GC-MS	-	-	84	41	154.136	C10H18O	-	4-Decenal, (E)-	Aldehyde	-	65405-70-1	-	1198	445483	422447	398401	272458	258010	241295	264006	287439	243673	-	-
D355	GC-MS	-	-	69	41	149.12	C10H15N	-	2,6-Octadienenitrile, 3,7-dimethyl-, (Z)-	Nitrogen compounds	-	31983-27-4	-	1231	31091.8	39527.9	34055.5	22678.7	24029.5	15672.9	17141.9	14644.1	19656	D90734	-
KMW0425	GC-MS	-	-	135	108	135.014	C7H5NS	-	Benzothiazole	Heterocyclic compound	-	95-16-9	-	1228	54786.8	46114.8	50461.3	34975.5	30767.6	46507.1	30017.9	41561.6	43624.3	D77749	-
KMW0453	GC-MS	-	-	93	80	196.146	C12H20O2	-	Linalyl acetate	Terpenoids	-	115-95-7	-	1257	962185	924201	919382	927299	1.00824e+06	1.09093e+06	362550	599754	526694	C09863	-
KMW0456	GC-MS	-	-	70	55	158.167	C10H22O	-	1-Decanol	Alcohol	-	112-30-1	-	1272	58039.6	58021.8	60131.5	33504.2	38061.2	27987.8	42565.3	38752.4	40679.9	C01633	-
w02	GC-MS	-	-	41	55	154.136	C10H18O	-	2,4-Decadien-1-ol	Alcohol	-	14507-02-9	-	1274	25641.5	31181	23735.5	15469.7	18243.8	16047.7	15371.6	20236.1	14958.3	-	-
XMW1468	GC-MS	-	-	41	84	168.151	C11H20O	-	(2,2,6-Trimethyl-bicyclo[4.1.0]hept-1-yl)-methanol	Alcohol	-	78996-11-9	-	1266	515300	515155	470390	284789	278110	225296	290858	289212	269037	-	-
XMW1182	GC-MS	-	-	119	120	204.188	C15H24	-	Di-epi-.alpha.-cedrene-(I)	Terpenoids	-	21996-77-0	-	1382	195050	210693	179601	113810	114497	108914	128390	141312	147775	-	-
D301	GC-MS	-	-	174	103	174.104	C12H14O	-	BenzeneacetAldehyde, .alpha.-(2-methylpropylidene)-	Aldehyde	-	26643-91-4	-	1383	440483	421947	384008	109153	112545	102385	146283	172365	155364	-	-
XMW0372	GC-MS	-	-	57	41	212.25	C15H32	-	Tridecane, 4,8-dimethyl-	Hydrocarbons	-	55030-62-1	-	1384	146508	147753	127652	84730.3	76673.4	64470.2	80442.6	87772.3	79558.1	-	-
XMW0946	GC-MS	-	-	107	122	166.099	C10H14O2	-	Ethanol, 2-(4-ethylphenoxy)-	Alcohol	-	54411-10-8	-	1424	23809.3	25406.1	22929	18059.6	17423	20984.6	18262.4	19084.4	14109.8	-	-
XMW1256	GC-MS	-	-	119	121	192.151	C13H20O	-	2-Butanone, 4-(2,6,6-trimethyl-1,3-cyclohexadien-1-yl)-	Ketone	-	20483-36-7	-	1424	189368	199043	190904	73334.8	76132.8	73638	120000	126513	109662	-	-
NMW0212	GC-MS	-	-	104	133	133.053	C8H7NO	-	2H-Indol-2-one, 1,3-dihydro-	Heterocyclic compound	-	59-48-3	-	1487	840791	611976	611728	282039	325002	392553	419125	301664	467466	C12312	ko00402,ko01110
XMW0265	GC-MS	-	-	57	71	240.282	C17H36	-	Tetradecane, 2,6,10-trimethyl-	Hydrocarbons	-	14905-56-7	-	1539	499845	520150	527051	161305	189197	181074	218733	220047	235494	-	-
D317	GC-MS	-	-	121	108	208.183	C14H24O	-	2-Buten-1-ol, 2-ethyl-4-(2,2,3-trimethyl-3-cyclopenten-1-yl)-	Alcohol	-	28219-61-6	-	1559	26816	28141	28334.5	28780.9	27118.1	23600.8	21023.4	28348.7	21375.5	-	-
WMW0075	GC-MS	-	-	41	69	222.198	C15H26O	-	1,6,10-Dodecatrien-3-ol, 3,7,11-trimethyl-	Terpenoids	-	7212-44-4	-	1563	67845	66301	67923	55082	62628	69737	69804	62894.9	65574	C09704	ko00909,ko01100
XMW0288	GC-MS	-	-	136	121	220.183	C15H24O	-	Cyclopenta[c]pentalen-3(3aH)-one, octahydro-1,2,3a,6-tetramethyl-	Ketone	-	120052-69-9	-	1564	34441.1	51368.2	41262.9	25210.7	35845.2	35271.1	34716.1	34459.3	38380.7	-	-
D432	GC-MS	-	-	67	82	226.193	C14H26O2	-	8-Dodecen-1-ol, acetate, (E)-	Ester	-	38363-29-0	-	1602	125862	113800	115317	184523	184508	177585	169283	173062	204529	-	-
XMW0221	GC-MS	-	-	57	71	254.297	C18H38	-	Heptadecane, 7-methyl-	Hydrocarbons	-	20959-33-5	-	1740	36929.2	15314.9	17822.7	18207.2	24696.2	27608.2	47220.8	33755.5	33295.4	-	-
w42	GC-MS	-	-	57	41	214.23	C14H30O	-	2-Ethyl-1-dodecanol	Alcohol	-	19780-33-7	-	1591	70446.9	81326.8	90772.3	76783.8	93373.6	111554	100804	113792	102864	-	-
NMW0001	GC-MS	-	-	55	69	296.272	C19H36O2	-	9-Octadecenoic acid (Z)-, methyl ester	Ester	-	112-62-9	-	2095	9	9	9	17440.3	27889	33928.8	28247.4	20803.5	28360	C03425	-
KMW0736	GC-MS	-	-	151	166	166.063	C9H10O3	-	Apocynin	Ketone	-	498-02-2	-	1487	928227	627710	639256	564271	666808	838158	725274	457396	755677	D70564	-
XMW0044	GC-MS	-	-	42	82	99.068	C5H9NO	-	2-Propenal, 3-(dimethylamino)-	Aldehyde	-	927-63-9	-	764	351902	339413	318801	332581	332680	323417	190040	246623	237321	-	-
KMW0060	GC-MS	-	-	91	92	92.063	C7H8	-	Toluene	Aromatics	-	108-88-3	-	763	854455	808868	772038	239983	220404	212990	468051	432865	406088	C01455	ko01100
WMW0213	GC-MS	-	-	85	57	128.157	C9H20	-	Heptane, 2,4-dimethyl-	Hydrocarbons	-	2213-23-2	-	821	424054	343276	263299	399699	396934	401519	408948	300919	311901	-	-
KMW0092	GC-MS	-	-	98	41	98.037	C5H6O2	-	2-Furanmethanol	Alcohol	-	98-00-0	-	851	5.46373e+07	5.9017e+07	5.4456e+07	4.56921e+07	4.87922e+07	4.96338e+07	2.90841e+07	3.69243e+07	3.6518e+07	C20441	-
KMW0111	GC-MS	-	-	57	41	100.089	C6H12O	-	2-Hexen-1-ol, (E)-	Alcohol	-	928-95-0	-	862	1.50897e+06	1.88747e+06	1.40666e+06	1.56105e+06	1.2803e+06	1.4623e+06	1.38404e+06	1.46173e+06	1.56043e+06	-	-
KMW0088	GC-MS	-	-	98	83	98.073	C6H10O	-	2-Hexenal, (E)-	Aldehyde	-	6728-26-3	-	854	2.02005e+06	1.88509e+06	1.85154e+06	888202	932515	953497	1.10152e+06	1.25159e+06	970722	C08497	-
XMW0201	GC-MS	-	-	69	41	98.073	C6H10O	-	4-Hexen-3-one	Ketone	-	2497-21-4	-	855	974031	814358	878583	336221	326765	303166	410265	410689	261173	-	-
KMW0175	GC-MS	-	-	94	66	94.042	C6H6O	-	Phenol	Phenol	-	108-95-2	-	980	4.21908e+06	3.76505e+06	3.73103e+06	3.47508e+06	3.66626e+06	3.58555e+06	2.10847e+06	2.70797e+06	2.20866e+06	C00146	ko00350,ko01100
XMW1204	GC-MS	-	-	61	134	134.04	C5H10O2S	-	Ethyl (methylthio)acetate	Ester	-	4455-13-4	-	989	120277	101053	101098	109908	103009	95947.9	87906.8	91306.5	86036.6	-	-
XMW1237	GC-MS	-	-	83	55	128.084	C7H12O2	-	3-Pentenoic Acid, 2,2-dimethyl-	Acid	-	16642-52-7	-	997	13623.5	15634	15333.6	23387.3	23575.3	28025.1	21033.3	19447.2	15976.4	-	-
XMW0228	GC-MS	-	-	83	70	126.104	C8H14O	-	Cyclohexanol, 1-ethenyl-	Alcohol	-	1940-19-8	-	1020	48535.4	50733.6	43042.6	37199.2	44911.8	38495.6	53431.2	39303.7	43119.5	-	-
XMW0403	GC-MS	-	-	57	43	156.188	C11H24	-	Nonane, 2,5-dimethyl-	Hydrocarbons	-	17302-27-1	-	1021	1.48733e+06	1.4744e+06	1.21177e+06	1.25979e+06	1.18593e+06	1.08798e+06	1.47708e+06	1.23052e+06	1.16144e+06	-	-
KMW0323	GC-MS	-	-	79	108	108.058	C7H8O	-	Benzyl Alcohol	Alcohol	-	100-51-6	-	1036	1.12467e+06	889448	885059	489796	520443	468185	502456	562410	418544	C03485	-
WMW0127	GC-MS	-	-	55	81	128.12	C8H16O	-	3-Octen-1-ol, (Z)-	Alcohol	-	20125-84-2	-	1055	601182	595007	512866	564046	542043	478733	628935	541847	510677	-	-
WMW0087	GC-MS	-	-	71	43	158.131	C9H18O2	-	Butanoic Acid, 3-methylbutyl ester	Ester	-	106-27-4	-	1056	5.01037e+06	4.92657e+06	4.22726e+06	4.21762e+06	3.99168e+06	3.69054e+06	4.81888e+06	4.16096e+06	3.92814e+06	-	-
XMW1314	GC-MS	-	-	149	150	150.116	C9H14N2	-	2,3,5-Trimethyl-6-ethylpyrazine	Heterocyclic compound	-	17398-16-2	-	1163	488326	523700	461469	303502	285488	268028	252120	306877	293456	C73333	-
NMW0071	GC-MS	-	-	59	93	154.136	C10H18O	-	L-.alpha.-Terpineol	Terpenoids	-	10482-56-1	-	1190	27437.4	28716.3	24146.4	43716.3	37175.2	39280.5	21464.7	24177.2	21425.3	C11393	ko00902,ko01100,ko01110
KMW0404	GC-MS	-	-	128	129	128.063	C10H8	-	Naphthalene	Aromatics	-	91-20-3	-	1182	1.3088e+07	1.21576e+07	1.18856e+07	9.65617e+06	9.21052e+06	8.04285e+06	7.37436e+06	8.95919e+06	8.04429e+06	C00829	ko01100
XMW1470	GC-MS	-	-	84	67	152.12	C10H16O	-	[1,1'-Bicyclopentyl]-2-one	Ketone	-	4884-24-6	-	1273	1.28156e+06	1.24938e+06	1.14732e+06	750279	687428	561492	710382	714168	630259	D83892	-
KMW0460	GC-MS	-	-	69	41	154.136	C10H18O	-	Geraniol	Terpenoids	-	106-24-1	-	1255	387874	403093	375195	257856	245391	187777	219670	207243	225176	C01500	ko00902,ko01100,ko01110
NMW0122	GC-MS	-	-	69	41	182.131	C11H18O2	-	Geranyl formate	Ester	-	105-86-2	-	1301	292373	281984	264075	190915	176956	149247	161338	183528	168037	C12294	-
D390	GC-MS	-	-	84	41	166.136	C11H18O	-	Cyclopentanone, 2-(2-hexenyl)-	Ketone	-	34687-46-2	-	1320	37511.9	40334	34273.2	23876.7	18479.9	19791.3	22360.4	20658.6	21915	-	-
D434	GC-MS	-	-	54	41	198.162	C12H22O2	-	5-Decen-1-ol, acetate, (E)-	Ester	-	38421-90-8	-	1398	13514	13178.8	13807.8	8034.16	8251.3	10958.1	12327	11787.9	12334.1	-	-
D340	GC-MS	-	-	91	105	176.12	C12H16O	-	3-Hexanone, 1-phenyl-	Ketone	-	29898-25-7	-	1427	42343.5	32937.6	35351.7	34493	32225.2	37137.4	26012.3	20930.2	22936.2	-	-
XMW1234	GC-MS	-	-	99	57	144.053	C5H8N2O3	-	(2E)-2-(Acetylhydrazono)propanoic acid	Acid	-	64096-81-7	-	1468	139749	137193	135355	56469.4	76084.5	56932.9	82953.3	69025.3	86512.1	-	-
WMW0218	GC-MS	-	-	205	57	220.183	C15H24O	-	Butylated Hydroxytoluene	Aromatics	-	128-37-0	-	1513	27563.8	34118.4	36138.6	28677.2	31258.7	29574.6	31092.2	35792.5	30922.6	C14693	-
KMW0618	GC-MS	-	-	161	134	204.188	C15H24	-	Naphthalene, 1,2,3,5,6,8a-hexahydro-4,7-dimethyl-1-(1-methylethyl)-, (1S-cis)-	Terpenoids	-	483-76-1	-	1524	46636.3	39990.7	39046.7	15429.2	11029	18827.9	19038.1	23224.9	23953.9	C06394	ko00909,ko01100,ko01110
KMW0627	GC-MS	-	-	105	77	164.084	C10H12O2	-	Benzoic acid, 1-methylethyl ester	Ester	-	939-48-0	-	1217	70178.9	63076.9	63033.1	36391.6	40340.1	32477.7	38652.8	33769.6	39396.4	D88597	-
WMW0227	GC-MS	-	-	146	148	145.969	C6H4Cl2	-	Benzene, 1,4-dichloro-	Aromatics	-	106-46-7	-	1021	1.1685e+06	1.00191e+06	1.01423e+06	950175	923458	848260	870083	1.0021e+06	882270	C07092	ko01100
KMW0199	GC-MS	-	-	41	93	136.125	C10H16	-	.beta.-Myrcene	Terpenoids	-	123-35-3	-	991	164163	160466	188263	104878	90838.6	89525.5	93799.9	125643	90402.1	C06074	ko00902,ko01110
XMW0312	GC-MS	-	-	91	106	106.078	C8H10	-	Ethylbenzene	Aromatics	-	100-41-4	-	855	115683	106666	95093.5	92864.7	91285.9	93519.1	90559.7	85863.8	84678.8	C07111	ko01100
XMW1232	GC-MS	-	-	101	45	144.163	C8H20N2	-	Hydrazine, 1,1-bis(2-methylpropyl)-	Nitrogen compounds	-	16596-38-6	-	980	85169.1	79542.7	75187.6	93321.2	87995.7	80867.7	81594.3	78902.2	74135.4	-	-
XMW1378	GC-MS	-	-	91	106	134.073	C9H10O	-	4,6-Octadiyn-3-one, 2-methyl-	Ketone	-	29743-33-7	-	1023	123910	114183	107988	28866.8	33102.5	30579.5	48042.4	51071.9	42983.4	-	-
XMW1308	GC-MS	-	-	69	55	226.118	C10H17F3O2	-	1-Octyl trifluoroacetate	Ester	-	2561-21-9	-	1059	713172	716567	613954	658279	598519	558166	728682	635594	624251	-	-
D240	GC-MS	-	-	57	41	172.146	C10H20O2	-	Propanoic acid, 2,2-dimethyl-, pentyl ester	Ester	-	2313-68-0	-	1063	1.03471e+06	1.01956e+06	871860	875395	845470	770576	1.01791e+06	880304	832736	-	-
D406	GC-MS	-	-	85	41	152.12	C10H16O	-	2,7-Octadien-4-ol, 2-methyl-6-methylene-, (S)-	Terpenoids	-	35628-00-3	-	1147	99458.6	102376	89636.8	76243.6	73047.3	71155	90005.7	92032.6	82053.7	-	-
XMW1156	GC-MS	-	-	93	135	135.105	C9H13N	-	Cyclopentanecarbonitrile, 3-(1-methylethylidene)-	Nitrogen compounds	-	89683-72-7	-	1166	2.14281e+06	1.9394e+06	1.98712e+06	2.03258e+06	2.12594e+06	2.1405e+06	760650	1.30314e+06	1.16937e+06	-	-
XMW0269	GC-MS	-	-	85	57	186.126	C10H18O3	-	2-Methylbutanoic anhydride	Others	-	1468-39-9	-	1190	1.74863e+06	1.66234e+06	1.5724e+06	1.02369e+06	1.03523e+06	950629	1.04239e+06	1.10144e+06	1.00411e+06	D74606	-
NMW0075	GC-MS	-	-	93	121	154.136	C10H18O	-	Cyclohexanol, 1-methyl-4-(1-methylethylidene)-	Terpenoids	-	586-81-2	-	1197	125519	112133	125551	65566.7	83670.1	87304.3	43087.8	62238	46406.8	C17518	-
XMW0246	GC-MS	-	-	41	69	168.115	C10H16O2	-	OxiranecarboxAldehyde, 3-methyl-3-(4-methyl-3-pentenyl)-	Aldehyde	-	16996-12-6	-	1234	22493.7	17230.9	17199.6	12199.1	11496.7	9342.57	15656	11099.6	11159.7	-	-
XMW0309	GC-MS	-	-	71	113	141.115	C8H15NO	-	Piperidin-3-one, 2,2,5-methyl-	Heterocyclic compound	-	103634-57-7	-	1232	193203	191977	167448	112059	97320.3	86318.8	109142	110403	99825.2	-	-
D245	GC-MS	-	-	117	91	150.104	C10H14O	-	4-Phenyl-2-butanol	Alcohol	-	2344-70-9	-	1241	131598	130496	114439	71099.9	68468.3	56542.1	68527.7	59106.5	62828.1	-	-
XMW1061	GC-MS	-	-	97	98	168.097	C10H16S	-	Thiophene, 2-hexyl-	Heterocyclic compound	-	18794-77-9	-	1277	160579	156883	130093	92329.4	89319	75644.3	97853.6	90830.1	80621.6	-	-
XMW0936	GC-MS	-	-	133	148	148.089	C10H12O	-	Ethanone, 1-(4-ethylphenyl)-	Ketone	-	937-30-4	-	1277	23485	20492	20464	9041.85	8210	6993	7570	6172	8075	-	-
XMW0448	GC-MS	-	-	112	42	112.05	C2H4N6	-	1,2,4,5-Tetrazine-3,6-diAmine	Heterocyclic compound	-	19617-90-4	-	1279	579217	577508	521274	336951	322287	256749	332969	328095	301367	-	-
KMW0504	GC-MS	-	-	134	91	134.073	C9H10O	-	Benzene, 1-ethenyl-4-methoxy-	Aromatics	-	637-69-4	-	1156	1.40557e+06	1.30871e+06	1.31704e+06	838649	780972	682480	769174	887023	738454	D71253	-
KMW0537	GC-MS	-	-	81	68	204.188	C15H24	-	Cyclohexane, 1-ethenyl-1-methyl-2,4-bis(1-methylethenyl)-, (1.alpha.,2.beta.,4.beta.)-	Terpenoids	-	33880-83-0	-	1398	27533.9	29115.2	29778.2	14794.5	18576.7	19061.7	23895	23898.6	21805.8	-	-
NMW0174	GC-MS	-	-	44	58	179.131	C11H17NO	-	Mexiletine	Amine	-	31828-71-4	-	1397	15266.7	19871.3	17336.5	12720	18054	23310.2	15659	13679	13588.3	C07220	-
XMW0636	GC-MS	-	-	85	71	268.069	C10H21I	-	1-iodo-Decane	Halogenated hydrocarbons	-	2050-77-3	-	1433	265281	267219	273719	127401	127920	94961.6	126832	133421	133272	D95272	-
XMW0197	GC-MS	-	-	161	105	204.188	C15H24	-	(1S,4S,4aS)-1-Isopropyl-4,7-dimethyl-1,2,3,4,4a,5-hexahydronaphthalene	Terpenoids	-	267665-20-3	-	1458	259627	218995	208538	33571.8	33389.3	52839	109073	87718.3	121636	-	-
XMW0142	GC-MS	-	-	161	41	204.188	C15H24	-	3a,7-Methano-3aH-cyclopentacyclooctene, 1,4,5,6,7,8,9,9a-octahydro-1,1,7-trimethyl-, [3aR-(3a.alpha.,7.alpha.,9a.beta.)]-	Terpenoids	-	469-92-1	-	1440	18848.1	20222.5	16759.2	5108.29	6886.63	7545	11122.2	10830	8825.05	-	-
XMW0552	GC-MS	-	-	189	204	204.115	C13H16O2	-	2,2'-Isopropylidenebis(5-methylfuran)	Heterocyclic compound	-	59212-75-8	-	1458	242297	241377	216436	23193	26997	24365	88512.9	96601	91471	-	-
D204	GC-MS	-	-	70	145	214.193	C13H26O2	-	Pentyl octanoate	Ester	-	638-25-5	-	1484	437181	357668	365149	201805	215731	244476	248857	203426	249842	-	-
NMW0209	GC-MS	-	-	55	41	184.146	C11H20O2	-	Undecylenic Acid	Acid	-	112-38-9	-	1484	999283	638259	649328	497447	576624	735753	673436	417004	687108	C13910	-
XMW0988	GC-MS	-	-	145	144	187.136	C13H17N	-	Isoquinoline, 1-butyl-3,4-dihydro-	Heterocyclic compound	-	33351-43-8	-	1574	24791.2	23381.3	20830.6	31274.5	27590.9	30117.6	29241.3	27092.5	25653.5	-	-
XMW0558	GC-MS	-	-	204	85	222.198	C15H26O	-	1,4-Methanoazulen-9-ol, decahydro-1,5,5,8a-tetramethyl-, [1R-(1.alpha.,3a.beta.,4.alpha.,8a.beta.,9S*)]-	Terpenoids	-	465-24-7	-	1592	13091.1	14055.6	15193.5	10850.4	13758.9	10584.4	10274.2	10704	13186.4	-	-
KMW0669	GC-MS	-	-	71	41	130.063	C6H10O3	-	Pantolactone	Ester	-	599-04-2	-	1148	79441.2	77852.4	72055.9	51012.2	53676	51574.7	70595.5	65417.6	57770.7	C01012	-
XMW0261	GC-MS	-	-	57	71	254.297	C18H38	-	Heptadecane, 2-methyl-	Hydrocarbons	-	1560-89-0	-	1765	45109.2	34745	26607.5	35061.3	60822	66618.2	100116	61780.6	71304.7	-	-
WMW0105	GC-MS	-	-	41	69	152.157	C11H20	-	1,7-Nonadiene, 4,8-dimethyl-	Hydrocarbons	-	62108-28-5	-	1026	41477	35376.6	31380.1	23188.1	23211.7	24092.5	27295	26045.8	19879.3	-	-
WMW0205	GC-MS	-	-	99	71	142.099	C8H14O2	-	2,5-Octanedione	Ketone	-	3214-41-3	-	984	283647	261027	244795	102589	99046.4	79002.5	119161	159040	151678	-	-
XMW1115	GC-MS	-	-	69	41	98.073	C6H10O	-	Isopropenyl ethyl ketone	Ketone	-	25044-01-3	-	748	18545.8	12110.1	18037.4	5751.83	9370.14	6346.84	10738.7	6591.75	8034.29	-	-
WMW0193	GC-MS	-	-	70	71	114.141	C8H18	-	Hexane, 2,3-dimethyl-	Hydrocarbons	-	584-94-1	-	760	288608	315657	343451	59943	55268.7	66466.1	117587	145897	116740	-	-
KMW0085	GC-MS	-	-	94	67	94.053	C5H6N2	-	Pyrazine, methyl-	Heterocyclic compound	-	109-08-0	-	829	907956	821749	870168	136722	150755	126332	420030	397362	327979	D73175	-
NMW0773	GC-MS	-	-	55	42	98.073	C6H10O	-	Cyclohexanone	Ketone	-	108-94-1	-	894	41786.3	37961.6	38363.9	47327.1	46241.7	43725.8	44516.8	53575.7	42100.8	C00414	-
KMW0126	GC-MS	-	-	108	42	108.069	C6H8N2	-	Pyrazine, 2,6-dimethyl-	Heterocyclic compound	-	108-50-9	-	917	6.34775e+06	6.21124e+06	6.43685e+06	1.24942e+06	1.23854e+06	1.22701e+06	3.669e+06	3.67264e+06	3.1392e+06	-	-
XMW0127	GC-MS	-	-	119	91	134.11	C10H14	-	o-Cymene	Terpenoids	-	527-84-4	-	1022	1.1114e+06	1.08432e+06	1.05546e+06	139510	157092	146145	534354	574174	478479	-	-
KMW0243	GC-MS	-	-	41	55	126.104	C8H14O	-	(E)-2-Octenal	Aldehyde	-	2548-87-0	-	1060	228372	227932	194762	192765	186036	162765	205456	199944	194111	C21138	ko01100,ko01110
D206	GC-MS	-	-	55	112	112.052	C6H8O2	-	1,2-Cyclohexanedione	Ketone	-	765-87-7	-	1062	325093	300517	301284	283136	301145	272868	220206	236680	218422	C06105	-
KMW0254	GC-MS	-	-	83	55	152.12	C10H16O	-	1,5-Heptadien-4-one, 3,3,6-trimethyl-	Terpenoids	-	546-49-6	-	1062	1.0189e+06	919221	978697	1.28876e+06	1.33911e+06	1.285e+06	565140	793384	702606	-	-
NMW0029	GC-MS	-	-	91	90	136.052	C8H8O2	-	Formic acid, phenylmethyl ester	Ester	-	104-57-4	-	1079	152445	134831	155357	111734	96710.2	100404	116967	115931	91684.4	C05613	-
XMW0412	GC-MS	-	-	123	138	138.068	C8H10O2	-	3-Acetyl-2,5-dimethyl furan	Heterocyclic compound	-	10599-70-9	-	1099	360549	314189	339686	266685	274892	277577	113828	186480	152328	-	-
KMW0306	GC-MS	-	-	57	71	156.188	C11H24	-	Undecane	Hydrocarbons	-	1120-21-4	-	1100	1.74501e+06	1.78889e+06	1.63601e+06	1.36516e+06	1.25937e+06	1.17895e+06	1.70035e+06	1.41047e+06	1.3412e+06	-	-
XMW0534	GC-MS	-	-	107	135	150.104	C10H14O	-	Bicyclo[3.1.1]hept-3-en-2-one, 4,6,6-trimethyl-, (1S)-	Terpenoids	-	1196-01-6	-	1204	705678	666395	643330	628872	630206	566443	477888	560301	464337	D92784	-
KMW0340	GC-MS	-	-	112	87	172.146	C10H20O2	-	2-Octanol, acetate	Ester	-	2051-50-5	-	1115	20400.4	20924.6	12564.5	17411.6	14733.3	13045	25390.2	20386.6	19163.5	D92937	-
XMW0711	GC-MS	-	-	121	93	121.053	C7H7NO	-	Formamide, N-phenyl-	Amine	-	103-70-8	-	1221	50707.6	49478	52789.2	32416.9	36013.3	31073.5	35268.2	45351.5	35109	D70279	-
D184	GC-MS	-	-	110	81	110.037	C6H6O2	-	Hydroquinone	Phenol	-	123-31-9	-	1283	67450.1	54533.2	56150.9	34715	38882.7	25333.8	34289.3	28909	30139.9	C00530	ko00350,ko01100
KMW0466	GC-MS	-	-	121	136	170.113	C10H18S	-	3-Cyclohexene-1-methanethiol, .alpha.,.alpha.,4-trimethyl-	Sulfur compounds	-	71159-90-5	-	1283	44023.9	50061.7	47563.4	31317	26996.7	25536.2	25194.7	33700.1	31350.2	-	-
WMW0181	GC-MS	-	-	74	41	184.146	C11H20O2	-	4-Decenoic acid, methyl ester, Z-	Ester	-	7367-83-1	-	1323	55690.5	71672.9	64972.3	41160.3	39596.2	42276.9	48115.7	54451	54508.9	-	-
D193	GC-MS	-	-	68	79	152.12	C10H16O	-	p-Mentha-1,8-dien-7-ol	Terpenoids	-	536-59-4	-	1296	39405.9	36494.2	31269.8	21740.3	21431.7	17571.5	19568.5	21674.4	24455.3	C02452	ko00902,ko00903,ko01110
XMW0661	GC-MS	-	-	135	136	136.052	C8H8O2	-	4-Hydroxy-2-methylbenzAldehyde	Aldehyde	-	41438-18-0	-	1316	130280	106392	105472	66461.7	66111.3	56773.9	60285.2	76412.5	71825.1	-	-
XMW0629	GC-MS	-	-	204	189	204.188	C15H24	-	3H-3a,7-Methanoazulene, 2,4,5,6,7,8-hexahydro-1,4,9,9-tetramethyl-, [3aR-(3a.alpha.,4.beta.,7.alpha.)]-	Terpenoids	-	2387-78-2	-	1399	46378	48853.6	40654.8	23469.3	26435.8	23548.5	30262.7	30973.1	29798.5	C17505	-
KMW0551	GC-MS	-	-	57	71	198.235	C14H30	-	Tetradecane	Hydrocarbons	-	629-59-4	-	1400	1.10488e+06	1.05521e+06	1.01116e+06	582893	585314	555308	631887	681442	685935	-	-
XMW0950	GC-MS	-	-	159	132	174.141	C13H18	-	Naphthalene, 1,2,3,4-tetrahydro-1,4,6-trimethyl-	Aromatics	-	22824-32-4	-	1402	12996.3	12681.5	14697.2	13191.4	10878.5	12792.8	13143.1	13767	14478.8	-	-
NMW0211	GC-MS	-	-	68	67	166.099	C10H14O2	-	1-Cyclohexene-1-carboxylic acid, 4-(1-methylethenyl)-	Terpenoids	-	7694-45-3	-	1484	229915	149772	145017	124616	140546	175913	158805	93789.5	149761	C11924	ko00903
KMW0598	GC-MS	-	-	57	41	198.198	C13H26O	-	Tridecanal	Aldehyde	-	10486-19-8	-	1513	357632	281894	294460	160041	179487	185127	210726	201266	206039	-	-
KMW0629	GC-MS	-	-	55	69	186.198	C12H26O	-	1-Dodecanol	Alcohol	-	112-53-8	-	1474	21822.4	19839.2	13440.8	10470.2	14130	11935.9	11520.3	11555.5	13767.8	C02277	-
XMW0627	GC-MS	-	-	149	177	222.089	C12H14O4	-	Diethyl Phthalate	Ester	-	84-66-2	-	1594	5.9049e+06	4.29013e+06	3.7718e+06	7.14346e+06	8.95954e+06	9.87091e+06	8.38286e+06	6.16424e+06	9.83456e+06	D03804	-
KMW0672	GC-MS	-	-	156	141	156.094	C12H12	-	Naphthalene, 2,6-dimethyl-	Aromatics	-	581-42-0	-	1407	484043	420102	386514	362143	419478	416465	391942	388402	469723	-	-
KMW0208	GC-MS	-	-	57	43	142.172	C10H22	-	Decane	Hydrocarbons	-	124-18-5	-	1000	794493	780928	661478	750341	690429	662680	799925	703280	653492	-	-
KMW0231	GC-MS	-	-	128	57	128.047	C6H8O3	-	Furaneol	Heterocyclic compound	-	3658-77-3	-	1070	1.03821e+07	9.70926e+06	1.00815e+07	1.12356e+07	1.18429e+07	1.13563e+07	4.5872e+06	7.57408e+06	6.55517e+06	C20717	-
w43	GC-MS	-	-	42	55	114.068	C6H10O2	-	2-Oxepanone	Ester	-	502-44-3	-	1065	211922	191898	206059	203694	210944	191232	114939	162380	137790	C01880	-
KMW0255	GC-MS	-	-	138	137	138.079	C7H10N2O	-	3-Methoxy-2,5-dimethylpyrazine	Heterocyclic compound	-	19846-22-1	-	1057	230615	191140	208553	105807	107420	97764.1	128859	146705	109809	-	-
XMW0729	GC-MS	-	-	69	79	150.141	C11H18	-	Cyclohexane, 2-ethenyl-1,1-dimethyl-3-methylene-	Hydrocarbons	-	95452-08-7	-	1071	219044	197022	212176	79349.3	60333.9	63637.2	75737.5	86951.2	87855.1	-	-
XMW1286	GC-MS	-	-	97	98	98.048	C4H6N2O	-	1H-Imidazole-4-methanol	Heterocyclic compound	-	822-55-9	-	1080	41271.2	37425.4	35370.6	32621.4	31219.6	30130.9	35224.9	34398.3	32391.8	C05562	-
KMW0266	GC-MS	-	-	97	45	129.991	C5H6S2	-	2-Thiophenemethanethiol	Heterocyclic compound	-	6258-63-5	-	1105	78909.3	65001.4	59661.2	104185	102067	94444.1	81540.8	97371.9	90001.1	-	-
D253	GC-MS	-	-	136	108	136.064	C7H8N2O	-	2-Acetyl-3-methylpyrazine	Heterocyclic compound	-	23787-80-6	-	1082	2.63651e+06	2.62668e+06	2.50907e+06	819201	790779	730699	1.24116e+06	1.4677e+06	1.25475e+06	D81739	-
KMW0264	GC-MS	-	-	135	136	136.1	C8H12N2	-	Pyrazine, 3-ethyl-2,5-dimethyl-	Heterocyclic compound	-	13360-65-1	-	1081	3.49265e+06	3.40311e+06	3.45129e+06	1.1633e+06	1.11319e+06	1.02407e+06	1.72689e+06	1.90779e+06	1.66069e+06	-	-
XMW0445	GC-MS	-	-	68	97	126.068	C7H10O2	-	6-Ethyl-5,6-dihydro-2H-pyran-2-one	Heterocyclic compound	-	19895-35-3	-	1160	915048	853743	887525	823515	929881	853468	304263	529836	470139	-	-
XMW0486	GC-MS	-	-	82	56	140.12	C9H16O	-	Cyclohexanone, 2,2,6-trimethyl-	Ketone	-	2408-37-9	-	1036	429231	355579	380669	420315	393620	383222	336409	358086	287781	-	-
D413	GC-MS	-	-	57	85	156.151	C10H20O	-	4-Methyl-5-nonanone	Ketone	-	35900-26-6	-	1116	417954	436544	369600	312792	294596	259392	346469	344613	305896	-	-
KMW0267	GC-MS	-	-	105	77	136.052	C8H8O2	-	Benzoic acid, methyl ester	Ester	-	93-58-3	-	1094	4.50743e+06	4.03619e+06	4.40113e+06	109066	119205	110415	1.39977e+06	1.78549e+06	1.36739e+06	C20645	-
D94	GC-MS	-	-	91	124	124.035	C7H8S	-	Benzenemethanethiol	Sulfur compounds	-	100-53-8	-	1092	164289	171975	170497	97120.3	107386	98265	50359	88143.3	70173.7	-	-
XMW0944	GC-MS	-	-	135	93	150.141	C11H18	-	Cyclohexene, 2-ethenyl-1,3,3-trimethyl-	Hydrocarbons	-	5293-90-3	-	1105	138330	132880	125381	62766.6	62729.3	57045.5	87519.6	104145	75509.6	-	-
D401	GC-MS	-	-	41	43	154.136	C10H18O	-	2-Isopropyl-5-methylhex-2-enal	Aldehyde	-	35158-25-9	-	1106	139832	138288	123425	142818	116442	128668	158265	145834	130413	-	-
XMW0418	GC-MS	-	-	57	85	170.203	C12H26	-	Decane, 2,4-dimethyl-	Hydrocarbons	-	2801-84-5	-	1106	724519	746827	643923	618857	592981	540674	691077	639029	584981	-	-
XMW0531	GC-MS	-	-	55	69	152.12	C10H16O	-	Bicyclo[3.1.1]heptan-3-one, 2,6,6-trimethyl-, (1.alpha.,2.beta.,5.alpha.)-	Terpenoids	-	15358-88-0	-	1173	230773	220836	202206	191890	191762	150844	149367	141459	140075	-	-
WMW0014	GC-MS	-	-	55	69	152.12	C10H16O	-	Pinocamphone	Terpenoids	-	547-60-4	-	1160	63908.3	59310.2	61721.4	41422.7	38491.3	35468.6	40782.6	50931.8	42144.6	-	-
D289	GC-MS	-	-	103	85	172.146	C10H20O2	-	n-Amyl isovalerate	Ester	-	25415-62-7	-	1110	22279	18676.3	16564.5	15977.6	17286.6	19561.9	16508	20881.6	17292.1	-	-
XMW0037	GC-MS	-	-	119	134	134.11	C10H14	-	Benzene, 1-ethyl-3,5-dimethyl-	Aromatics	-	934-74-7	-	1059	394676	375809	358308	379607	369203	338888	347016	357055	333308	-	-
XMW0611	GC-MS	-	-	141	57	184.219	C13H28	-	Decane, 2,3,6-trimethyl-	Hydrocarbons	-	62238-12-4	-	1121	10881.5	9553.18	9613.69	6765.28	8548.95	4981.94	6884.07	7512.86	5540.8	-	-
XMW0008	GC-MS	-	-	82	138	138.104	C9H14O	-	Isophorone	Ketone	-	78-59-1	-	1124	728988	661741	661690	545875	573510	534964	467087	474435	397445	C14743	-
XMW0172	GC-MS	-	-	98	71	141.115	C8H15NO	-	Azacyclohexan-3-one, 1,5,6-trimethyl-	Heterocyclic compound	-	339590-59-9	-	1126	15395.4	12151.2	12291.4	10132.4	9898.69	9068.2	10911.6	10330	9943.49	-	-
KMW0313	GC-MS	-	-	112	41	154.136	C10H18O	-	Cyclohexanone, 5-methyl-2-(1-methylethyl)-, trans-	Terpenoids	-	89-80-5	-	1154	50840.6	50791.2	50503.6	35413.9	40242.5	31914.3	41612.2	45173.4	33896.7	-	-
D141	GC-MS	-	-	70	43	172.146	C10H20O2	-	Acetic acid, 2-ethylhexyl ester	Ester	-	103-09-3	-	1129	29153.4	30880.5	29567.2	25745.3	25824.2	20754	26988.7	24161.1	24251.5	-	-
XMW1339	GC-MS	-	-	70	71	154.172	C11H22	-	Cyclohexane, (1,1-dimethylpropyl)-	Hydrocarbons	-	31797-64-5	-	1130	27021.7	23915	26174.3	11823.9	14512.8	7014.08	13570.1	15918.8	15353.2	-	-
XMW0941	GC-MS	-	-	91	105	148.125	C11H16	-	exo-7-(trans-1-Propenyl)bicyclo[4.2.0]oct-1(2)-ene	Hydrocarbons	-	107983-42-6	-	1140	698516	542399	726481	336699	401102	337958	397075	439398	351239	-	-
XMW0373	GC-MS	-	-	85	57	170.203	C12H26	-	Undecane, 2-methyl-	Hydrocarbons	-	7045-71-8	-	1164	1.2299e+06	1.17621e+06	1.12007e+06	880034	864354	776482	696038	769832	714618	-	-
XMW0775	GC-MS	-	-	70	55	168.188	C12H24	-	1-Undecene, 9-methyl-	Hydrocarbons	-	74630-41-4	-	1152	50729.8	44726.2	42173.1	35310.9	27185.8	26927.7	27468.7	32004.2	25816.4	-	-
KMW0344	GC-MS	-	-	56	55	144.151	C9H20O	-	1-Nonanol	Alcohol	-	143-08-8	-	1173	442170	411870	414342	332642	334351	297992	271220	264955	246127	C14696	-
XMW0257	GC-MS	-	-	106	78	151.063	C8H9NO2	-	4-Pyridinecarboxylic acid, ethyl ester	Heterocyclic compound	-	1570-45-2	-	1201	79359.6	69299.7	67474.6	58850.2	57618.4	56929.9	51483.4	56728.3	54821	D70811	-
XMW0170	GC-MS	-	-	134	133	134.073	C9H10O	-	BenzAldehyde, 3-ethyl-	Aldehyde	-	34246-54-3	-	1168	28462	24066	33066	19059	17166.7	16402	16827.4	23857.1	23394	-	-
XMW0296	GC-MS	-	-	112	70	172.146	C10H20O2	-	Acetic acid, octyl ester	Ester	-	112-14-1	-	1210	680017	635746	591826	409261	381341	326365	412785	395254	368914	-	-
XMW0367	GC-MS	-	-	85	57	184.219	C13H28	-	Undecane, 2,4-dimethyl-	Hydrocarbons	-	17312-80-0	-	1208	887456	844102	762180	524244	489207	426369	530981	518645	472171	-	-
KMW0383	GC-MS	-	-	97	57	142.063	C7H10O3	-	2(5H)-Furanone, 5-ethyl-3-hydroxy-4-methyl-	Heterocyclic compound	-	698-10-2	-	1195	2.94787e+06	2.81529e+06	2.8276e+06	2.47276e+06	2.60664e+06	2.58069e+06	822482	1.50431e+06	1.24744e+06	D78258	-
D332	GC-MS	-	-	108	67	137.12	C9H15N	-	2-Nonenenitrile	Nitrogen compounds	-	29127-83-1	-	1194	59045.3	57874.5	64487.9	44676.1	58683.1	46582.5	15293.7	26451	26528.6	-	-
NMW0076	GC-MS	-	-	82	42	139.1	C8H13NO	-	Tropinone	Heterocyclic compound	-	532-24-1	-	1198	95390.6	91598.3	92355.1	62943	62310	63017.9	41880	56430.3	51814.1	C00783	ko00960,ko01100,ko01110
KMW0395	GC-MS	-	-	148	147	148.089	C10H12O	-	Estragole	Aromatics	-	140-67-0	-	1200	477714	442129	439007	274862	261879	217582	229868	267196	241571	C10452	ko00940
XMW0408	GC-MS	-	-	55	97	142.099	C8H14O2	-	1-Methylcyclohexylcarboxylic Acid	Acid	-	1123-25-7	-	1210	64247.1	62324.9	55749.2	37766.3	35463.3	28203.2	37926.3	34622	31777.9	-	-
XMW0730	GC-MS	-	-	93	81	152.12	C10H16O	-	o-Mentha-1(7),8-dien-3-ol	Terpenoids	-	15358-81-3	-	1201	96563.4	94384.7	94375.6	62147.4	56884.1	55531.3	51009.5	59271.3	51057.8	-	-
KMW0407	GC-MS	-	-	81	41	138.104	C9H14O	-	2,4-Nonadienal, (E,E)-	Aldehyde	-	5910-87-2	-	1216	18468.4	10771.8	16094.8	9811.92	13603.9	11780.5	10292.5	11813.4	13068.7	-	-
NMW0089	GC-MS	-	-	69	41	156.151	C10H20O	-	6-Octen-1-ol, 3,7-dimethyl-, (R)-	Terpenoids	-	1117-61-9	-	1220	202789	191515	173605	131234	124203	102949	119420	123835	111494	C09849	ko01110
KMW0412	GC-MS	-	-	74	87	172.146	C10H20O2	-	Nonanoic acid, methyl ester	Ester	-	1731-84-6	-	1223	55901	38896	43846	40726.4	44957.7	44938.2	26843.9	31744.7	31886.6	D91668	-
KMW0452	GC-MS	-	-	133	105	148.089	C10H12O	-	4-(1-methylethyl)-Benzaldehyde	Terpenoids	-	122-03-2	-	1239	330278	300565	306777	181431	167230	135078	150158	162509	151066	C06577	ko01100
XMW0526	GC-MS	-	-	137	109	152.12	C10H16O	-	AcetAldehyde, (3,3-dimethylcyclohexylidene)-, (Z)-	Aldehyde	-	26532-24-1	-	1226	910950	858950	856829	525921	510211	475608	501005	574171	473370	-	-
KMW0430	GC-MS	-	-	69	41	156.151	C10H20O	-	Citronellol	Terpenoids	-	106-22-9	-	1228	62236.3	63114	55343.7	37878.9	38840.4	30242.1	34838.5	38532.7	28807.6	C09849	ko01110
NMW0098	GC-MS	-	-	140	96	155.095	C8H13NO2	-	Arecoline	Heterocyclic compound	-	63-75-2	-	1233	449408	437102	410541	272989	262867	218291	272442	267088	246963	C10129	-
XMW0597	GC-MS	-	-	98	57	142.172	C10H22	-	Nonane, 2-methyl-	Hydrocarbons	-	871-83-0	-	964	312509	276506	228730	241131	226295	213591	279552	230935	223032	D91304	-
KMW0097	GC-MS	-	-	114	113	114.014	C5H6OS	-	2-Methyl-3-furanthiol	Heterocyclic compound	-	28588-74-1	-	870	1.08584e+07	1.18465e+07	1.07934e+07	9.02343e+06	9.74286e+06	9.91174e+06	5.71714e+06	7.3463e+06	7.24296e+06	-	-
KMW0122	GC-MS	-	-	70	41	114.104	C7H14O	-	Heptanal	Aldehyde	-	111-71-7	-	903	70459.2	64240.2	60894.5	91335.4	76897.4	68400.4	86583	78529.4	68738.1	C14390	-
D176	GC-MS	-	-	67	55	138.104	C9H14O	-	2-Methyl-2,5-divinyltetrahydrofuran	Heterocyclic compound	-	104188-15-0	-	914	35882	30610.5	32264.4	10692.4	13018	9956.75	14277.6	13095.3	13462.9	-	-
XMW0401	GC-MS	-	-	82	42	82.053	C4H6N2	-	1H-Imidazole, 1-methyl-	Heterocyclic compound	-	616-47-7	-	715	28561.3	23258.5	27357.4	21381.4	20796.4	23422	28979.1	26306.7	18750.7	D70869	-
KMW0148	GC-MS	-	-	93	91	136.125	C10H16	-	.alpha.-Pinene	Terpenoids	-	80-56-8	-	937	36292.9	37745.8	27983.7	36392.9	38395.8	33295.3	39747	37289.9	33034.7	C09880	ko00903,ko01110
XMW0578	GC-MS	-	-	71	43	128.12	C8H16O	-	Furan, 2-butyltetrahydro-	Heterocyclic compound	-	1004-29-1	-	1004	129864	124468	99890.6	98354.4	93313.1	85720	118499	92526.7	92129.5	-	-
XMW1229	GC-MS	-	-	80	79	122.11	C9H14	-	Bicyclo(3.3.1)non-2-ene	Hydrocarbons	-	6671-66-5	-	964	291301	270634	278698	346633	363045	352965	145476	227750	219894	-	-
D351	GC-MS	-	-	110	40	110.048	C5H6N2O	-	Pyrazine, methoxy-	Heterocyclic compound	-	3149-28-8	-	904	476925	394904	397427	259850	241912	226348	238077	236112	179528	-	-
XMW1471	GC-MS	-	-	84	42	127.136	C8H17N	-	1-ButanAmine, N-methyl-N-2-propenyl-	Amine	-	24209-62-9	-	856	354537	287475	333126	46572	37402.3	43188.9	123800	109396	92613.8	-	-
XMW0517	GC-MS	-	-	97	112	112.035	C6H8S	-	Thiophene, 3-ethyl-	Heterocyclic compound	-	1795-01-3	-	869	2.11253e+06	2.28656e+06	2.08368e+06	1.75007e+06	1.87098e+06	1.90472e+06	1.12024e+06	1.42064e+06	1.38431e+06	-	-
XMW0123	GC-MS	-	-	97	54	97.016	C4H3NO2	-	1H-Pyrrole-2,5-dione	Heterocyclic compound	-	541-59-3	-	1033	21660.6	17631.3	22484	28335.8	23495.2	23025	22261.9	25678.6	25124.6	C07272	-
NMW0787	GC-MS	-	-	57	74	116.084	C6H12O2	-	4-methyl-Pentanoic Acid	Acid	-	646-07-1	-	949	174218	172467	145388	190544	194113	184063	170092	142803	125441	C21399	-
XMW0890	GC-MS	-	-	108	58	126.104	C8H14O	-	1-Hepten-6-one, 2-methyl-	Ketone	-	10408-15-8	-	966	173900	154547	173956	169785	168998	181347	101080	151244	156177	-	-
XMW0604	GC-MS	-	-	113	57	156.188	C11H24	-	Octane, 2,3,3-trimethyl-	Hydrocarbons	-	62016-30-2	-	966	1.16088e+06	1.03057e+06	1.15974e+06	1.47224e+06	1.49343e+06	1.36496e+06	578686	825163	776562	-	-
KMW0103	GC-MS	-	-	59	69	116.12	C7H16O	-	3-Heptanol	Alcohol	-	589-82-2	-	877	1.23224e+06	1.07097e+06	1.11099e+06	295761	287225	261189	521738	448064	334790	-	-
KMW0113	GC-MS	-	-	58	71	114.104	C7H14O	-	2-Heptanone	Ketone	-	110-43-0	-	895	155866	136187	138697	46502.8	44327.2	37564.7	73387.1	73557.5	63921.7	C08380	-
KMW0125	GC-MS	-	-	42	108	108.069	C6H8N2	-	Pyrazine, 2,5-dimethyl-	Heterocyclic compound	-	123-32-0	-	917	759121	641409	665582	95494.4	94616.3	78296.4	273088	294580	240044	-	-
XMW0192	GC-MS	-	-	93	121	136.125	C10H16	-	(+)-4-Carene	Terpenoids	-	29050-33-7	-	1009	172755	167407	173235	51246.5	45529.8	44974.6	78273.6	81618.3	79261.9	-	-
XMW1065	GC-MS	-	-	71	43	156.188	C11H24	-	Octane, 2,6,6-trimethyl-	Hydrocarbons	-	54166-32-4	-	966	319226	292788	248238	296001	264995	252928	309538	256771	248544	-	-
XMW0444	GC-MS	-	-	42	41	97.039	C2H3N5	-	1,2,4,5-Tetrazin-3-Amine	Heterocyclic compound	-	79329-74-1	-	967	98955.5	105211	91197.6	100008	98951.8	123350	98059.2	101825	101571	-	-
XMW0145	GC-MS	-	-	84	68	84.044	C2H4N4	-	Dicyandiamide	Nitrogen compounds	-	461-58-5	-	866	2.11264e+06	2.19716e+06	2.00841e+06	1.607e+06	1.69378e+06	1.73754e+06	1.20593e+06	1.36001e+06	1.31991e+06	D78355	-
KMW0112	GC-MS	-	-	91	106	106.078	C8H10	-	o-Xylene	Aromatics	-	95-47-6	-	888	128214	127332	119425	143580	135194	129448	125725	114391	105279	C07212	ko01100
XMW0161	GC-MS	-	-	71	114	114.068	C6H10O2	-	2,3-Hexanedione	Ketone	-	3848-24-6	-	786	98982.5	85692.9	98198.3	114114	120624	107187	120419	114960	95799.2	-	-
KMW0116	GC-MS	-	-	95	110	110.037	C6H6O2	-	Ethanone, 1-(2-furanyl)-	Heterocyclic compound	-	1192-62-7	-	910	900573	767966	779068	603277	620553	503900	525443	502429	418065	-	-
KMW0115	GC-MS	-	-	104	103	104.063	C8H8	-	Styrene	Aromatics	-	100-42-5	-	893	306915	283135	277669	140363	132652	128191	166651	176404	154012	C19506	-
w29	GC-MS	-	-	68	43	128.084	C7H12O2	-	4-Pentenyl Acetate	Ester	-	1576-85-8	-	896	68146.6	67590	55009.5	35928.4	40459.5	37157	38689.1	41346.1	43357.2	D88422	-
KMW0108	GC-MS	-	-	48	104	104.03	C4H8OS	-	Methional	Aldehyde	-	3268-49-3	-	909	12276.6	8425.6	9827.58	5775.4	4388.94	4279.82	5480.7	5416.74	4808.51	-	-
KMW0129	GC-MS	-	-	81	39	96.058	C6H8O	-	2,4-Hexadienal, (E,E)-	Aldehyde	-	142-83-6	-	910	175116	142011	156852	22027.7	22170	11621.3	57017.6	58798.4	48246	C19249	-
KMW0150	GC-MS	-	-	105	120	120.094	C9H12	-	Benzene, 1,2,4-trimethyl-	Aromatics	-	95-63-6	-	990	284866	240649	243258	256891	246136	233775	234054	250909	234623	C14533	-
XMW1292	GC-MS	-	-	71	56	144.115	C8H16O2	-	Butanoic acid, 2-methylpropyl ester	Ester	-	539-90-2	-	954	81045.2	73564.3	65157.2	81812.1	77108.8	73368.8	78300.4	64098.8	64632.7	-	-
NMW0789	GC-MS	-	-	105	120	120.094	C9H12	-	Benzene, 1-ethyl-3-methyl-	Aromatics	-	620-14-4	-	957	1.15639e+07	1.01767e+07	1.0919e+07	3.87041e+06	3.57868e+06	3.54893e+06	6.17645e+06	7.14661e+06	5.94675e+06	-	-
D350	GC-MS	-	-	41	69	114.068	C6H10O2	-	2-Pentenoic Acid, 2-methyl-	Acid	-	3142-72-1	-	974	68691.9	66976.1	55379.2	77207.3	76266.4	69910.7	80154.7	58422.7	54888.5	-	-
XMW0882	GC-MS	-	-	74	43	116.084	C6H12O2	-	Pentanoic Acid, 2-methyl-	Acid	-	97-61-0	-	959	567635	511204	550773	264637	249785	255477	309784	379399	356848	D78086	-
NMW0790	GC-MS	-	-	42	41	100.052	C5H8O2	-	2H-Pyran-2-one, tetrahydro-	Heterocyclic compound	-	542-28-9	-	961	172147	153875	156154	207048	204162	183618	75808.9	107818	109908	C02240	-
XMW0289	GC-MS	-	-	109	124	124.052	C7H8O2	-	2-Acetyl-5-methylfuran	Heterocyclic compound	-	1193-79-9	-	1039	681719	679363	569180	528624	549653	534848	268727	345649	281252	-	-
KMW0168	GC-MS	-	-	69	41	126.104	C8H14O	-	5-Methyl-(E)-2-hepten-4-one	Ketone	-	102322-83-8	-	972	115468	109917	106402	110811	102691	93658.1	100006	89778.7	78420.4	-	-
XMW0642	GC-MS	-	-	71	95	128.12	C8H16O	-	Cyclohexanol, 3,5-dimethyl-	Alcohol	-	5441-52-1	-	1030	2.58245e+06	2.49378e+06	2.09909e+06	2.17584e+06	2.02737e+06	1.89183e+06	2.50321e+06	2.07374e+06	1.98069e+06	D89705	-
KMW0162	GC-MS	-	-	126	45	125.963	C2H6S3	-	Dimethyl triSulfur compounds	Sulfur compounds	-	3658-80-8	-	971	87967.6	80055.7	88951.2	137249	139908	136173	147074	153266	161268	C08372	-
XMW0051	GC-MS	-	-	107	51	107.037	C6H5NO	-	4-Pyridinecarboxaldehyde	Heterocyclic compound	-	872-85-5	-	976	136636	118224	112576	131547	125565	119629	111674	112113	105324	-	-
KMW0193	GC-MS	-	-	93	41	136.125	C10H16	-	.beta.-Pinene	Terpenoids	-	127-91-3	-	981	41781	34180.6	33821.7	49982.9	43870	45358.5	24987.4	23047.8	25974	C09882	-
XMW0152	GC-MS	-	-	45	90	146.094	C7H14O3	-	Pentanoic acid, 2-hydroxy-3-methyl-, methyl ester	Ester	-	41654-19-7	-	983	37287.9	36878.6	30329.9	40591.4	35202.9	33257.9	34306.4	34695.1	34589.5	-	-
XMW0299	GC-MS	-	-	71	43	144.115	C8H16O2	-	Butanoic acid, butyl ester	Ester	-	109-21-7	-	995	485924	463455	392225	464102	425912	411081	493637	414122	399783	-	-
WMW0086	GC-MS	-	-	136	94	136.038	C5H12S2	-	DiSulfur compounds, ethyl 1-methylethyl	Sulfur compounds	-	53966-36-2	-	985	10016.1	10803	9288.55	10424.6	10013	10796.8	12090.3	7909.47	9519.19	-	-
XMW0202	GC-MS	-	-	69	41	138.141	C10H18	-	cis-2,6-Dimethyl-2,6-octadiene	Hydrocarbons	-	2492-22-0	-	985	15323.9	13252.4	13082	45822.6	48361.6	35541.6	28315	21934.6	21915.7	-	-
XMW1454	GC-MS	-	-	111	126	126.032	C6H6O3	-	Isomaltol	Heterocyclic compound	-	3420-59-5	-	989	296094	268941	279524	150485	145410	124755	150175	170783	122116	-	-
XMW0902	GC-MS	-	-	69	41	138.141	C10H18	-	2,6-Dimethyl-2-trans-6-octadiene	Terpenoids	-	2609-23-6	-	993	58479.7	61867.9	51148	24196.2	23836.4	22473.4	22478.3	24254.4	21847.4	-	-
KMW0181	GC-MS	-	-	109	79	152.12	C10H16O	-	2,3-Dehydro-1,8-cineole	Terpenoids	-	92760-25-3	-	992	122927	110483	105047	117783	107316	95419.5	106098	137961	111752	-	-
XMW0908	GC-MS	-	-	88	60	88.027	C2H4N2O2	-	1,2-HydrazinedicarboxAldehyde	Aldehyde	-	628-36-4	-	994	46768.7	41352	42165.6	55675.4	56910.6	47968.7	44363.8	46130	33900.8	-	-
KMW0187	GC-MS	-	-	128	58	128.12	C8H16O	-	2-Octanone	Ketone	-	111-13-7	-	991	14780.3	8252.97	11754.3	10579.4	10607.8	7565.9	8913.57	6826.71	9112.09	-	-
XMW0719	GC-MS	-	-	91	134	134.11	C10H14	-	p-Mentha-1,5,8-triene	Terpenoids	-	21195-59-5	-	1111	707584	679844	597858	358072	360915	316509	468866	456708	504713	-	-
XMW1381	GC-MS	-	-	91	105	134.11	C10H14	-	Bicyclo[3.2.1]oct-2-ene, 3-methyl-4-methylene-	Terpenoids	-	49826-53-1	-	1168	112846	111166	90839.8	111411	130910	100892	94014.8	94960.3	84796.3	-	-
WMW0103	GC-MS	-	-	67	68	114.104	C7H14O	-	2-Cyclopentylethanol	Alcohol	-	766-00-7	-	1003	9	9	9	60063.5	60751.9	61505.2	49809.3	52016.5	46831.3	-	-
NMW0011	GC-MS	-	-	118	90	118.042	C8H6O	-	Benzofuran	Heterocyclic compound	-	271-89-6	-	1000	137461	122291	138418	53632.8	47796.1	50524.6	76936.6	78589.9	74753	C14512	-
D417	GC-MS	-	-	82	67	142.099	C8H14O2	-	3-Hexen-1-ol, acetate, (E)-	Ester	-	3681-82-1	-	1005	28236.6	22746.1	29884.8	65764.4	62659.2	43310.4	42545.7	40886.8	43764.6	-	-
XMW0236	GC-MS	-	-	125	97	125.03	C6H7NS	-	Thiazole, 5-ethenyl-4-methyl-	Heterocyclic compound	-	1759-28-0	-	1027	73632.8	69284	79590	13896	11324.9	9598	21359.6	28280.6	21453.5	D70107	-
XMW0042	GC-MS	-	-	85	42	85.028	C2H3N3O	-	3H-1,2,4-Triazol-3-one, 1,2-dihydro-	Heterocyclic compound	-	930-33-6	-	1012	787350	756359	639051	667253	632435	591584	764854	631534	607619	D82632	-
KMW0205	GC-MS	-	-	112	84	112.089	C7H12O	-	Cyclohexene, 1-methoxy-	Aromatics	-	931-57-7	-	1014	159738	157788	132271	134635	138906	124576	133707	131131	126432	D87534	-
XMW0034	GC-MS	-	-	83	42	138.116	C8H14N2	-	2-Dimethylamino-4-methyl-pent-4-enenitrile	Amine	-	94492-10-1	-	1014	51237.6	50264.8	43725.5	50372.3	52711.8	46872.9	58821.5	47944.8	55041.5	-	-
KMW0207	GC-MS	-	-	95	96	128.03	C6H8OS	-	2-Furanmethanethiol, 5-methyl-	Heterocyclic compound	-	59303-05-8	-	995	228326	241503	217412	161426	204312	181107	119958	160972	118865	-	-
XMW0032	GC-MS	-	-	114	96	114.032	C5H6O3	-	4,5-Dihydro-3-furoic Acid	Acid	-	98021-62-6	-	1017	23626.2	21660.9	18759.6	20240.5	20932.1	18038.9	20341.7	20006.9	17982.4	-	-
XMW0649	GC-MS	-	-	113	57	156.188	C11H24	-	Nonane, 2,6-dimethyl-	Hydrocarbons	-	17302-28-2	-	1018	829244	814855	672903	733558	696847	630537	827533	691627	641661	-	-
KMW0210	GC-MS	-	-	161	105	204.188	C15H24	-	1H-Cyclopenta[1,3]cyclopropa[1,2]benzene, octahydro-7-methyl-3-methylene-4-(1-methylethyl)-, [3aS-(3a.alpha.,3b.beta.,4.beta.,7.alpha.,7aS*)]-	Terpenoids	-	13744-15-5	-	1390	23750.6	20861.2	20707.5	11073.7	13436.7	11300.1	12452.4	13046.4	14433.4	C09648	-
XMW1070	GC-MS	-	-	73	74	118.027	C4H6O4	-	Acetic Acid, (acetyloxy)-	Acid	-	13831-30-6	-	1020	46925.4	46188.8	42315.9	38082	37760.9	31691.3	30442.8	37869.1	29744.4	D81772	-
KMW0211	GC-MS	-	-	127	99	127.009	C5H5NOS	-	2-Acetylthiazole	Heterocyclic compound	-	24295-03-2	-	1020	53493.3	44476.9	42873.4	46276.9	36935.3	34311.5	50685.1	40995.9	37520.6	-	-
KMW0214	GC-MS	-	-	122	80	122.048	C6H6N2O	-	Acetylpyrazine	Heterocyclic compound	-	22047-25-2	-	1023	10687	18553.1	13674.3	9	9	9	7186.14	8477.5	9422.65	-	-
KMW0213	GC-MS	-	-	69	41	148.056	C6H12O2S	-	3-Mercapto-3-methylbutyl formate (ester)	Ester	-	50746-10-6	-	1023	168739	168960	139889	149173	138486	125626	181983	155453	149056	D70907	-
XMW1124	GC-MS	-	-	96	125	125.084	C7H11NO	-	2-Azabicyclo[3.2.1]octan-3-one	Ketone	-	26396-67-8	-	1025	95869	91434	85706.1	75086.5	80165.5	73648	36286.7	58104.3	49021.8	-	-
XMW0267	GC-MS	-	-	84	56	113.12	C7H15N	-	2-Ethylpiperidine	Heterocyclic compound	-	1484-80-6	-	1026	268176	262124	226853	227530	219404	201705	270275	227509	214242	-	-
XMW0770	GC-MS	-	-	117	118	118.078	C9H10	-	Indane	Aromatics	-	496-11-7	-	1029	181343	176922	156067	26893.1	28062.9	27549.6	75683.5	90339.6	69288.3	D97393	-
KMW0219	GC-MS	-	-	57	41	130.136	C8H18O	-	1-Hexanol, 2-ethyl-	Alcohol	-	104-76-7	-	1030	110047	93204	82971	104580	100334	92821	69811	88454	63116	C02498	-
XMW1467	GC-MS	-	-	110	109	110.084	C6H10N2	-	1H-Pyrazole, 1,3,5-trimethyl-	Heterocyclic compound	-	1072-91-9	-	1032	997607	872735	874896	747586	872646	840920	306103	477036	370133	-	-
w41	GC-MS	-	-	111	55	126.104	C8H14O	-	3-Octen-2-one, (E)-	Ketone	-	18402-82-9	-	1035	58130	55404.3	54858.2	51441.5	54140	49503.7	31817.7	32503	25101.4	-	-
XMW1068	GC-MS	-	-	115	58	115.038	C3H5N3O2	-	4-Methylurazole	Heterocyclic compound	-	16312-79-1	-	1039	28797.7	24415.7	21452.6	20668.4	20757.4	22971.1	21481.9	19153.7	18329.2	-	-
KMW0229	GC-MS	-	-	117	99	158.131	C9H18O2	-	Hexanoic acid, 1-methylethyl ester	Ester	-	2311-46-8	-	1034	69279.4	63198.5	55404.2	66202	65834.5	57073.8	56711.9	61797.6	48905.6	D89305	-
KMW0233	GC-MS	-	-	105	77	120.058	C8H8O	-	Acetophenone	Ketone	-	98-86-2	-	1065	1.05583e+06	937432	982950	657933	657849	592617	648851	771729	621471	C07113	-
XMW0076	GC-MS	-	-	92	65	92.037	C5H4N2	-	1H-Pyrrole-3-carbonitrile	Heterocyclic compound	-	7126-38-7	-	1044	3.32471e+06	2.85983e+06	3.01264e+06	1.12919e+06	1.08822e+06	978474	1.85601e+06	2.00889e+06	2.19564e+06	-	-
KMW0240	GC-MS	-	-	94	109	109.053	C6H7NO	-	Ethanone, 1-(1H-pyrrol-2-yl)-	Heterocyclic compound	-	1072-83-9	-	1063	304567	229476	241445	679553	812668	837384	364926	407987	302404	-	-
XMW1085	GC-MS	-	-	69	87	142.099	C8H14O2	-	2-Butenoic acid, butyl ester	Ester	-	7299-91-4	-	1046	79522.3	73499.2	70342.4	60764.3	59894.4	54047.4	66577.8	60588.4	53638.9	-	-
D387	GC-MS	-	-	57	41	144.151	C9H20O	-	1-Hexanol, 3,5,5-trimethyl-	Alcohol	-	3452-97-9	-	1047	129209	124939	103550	121349	120359	101697	137623	112255	108661	-	-
XMW0281	GC-MS	-	-	57	43	156.188	C11H24	-	Decane, 5-methyl-	Hydrocarbons	-	13151-35-4	-	1057	4.1629e+06	4.08326e+06	3.48018e+06	3.48133e+06	3.33166e+06	2.99232e+06	4.03364e+06	3.43875e+06	3.27138e+06	-	-
KMW0247	GC-MS	-	-	93	77	136.125	C10H16	-	.beta.-Phellandrene	Terpenoids	-	555-10-2	-	1031	483231	468694	428093	36635.2	39132.8	29769.8	190577	201352	169034	C19818	-
XMW1203	GC-MS	-	-	42	41	114.032	C5H6O3	-	2,5-Furandione, dihydro-3-methyl-	Heterocyclic compound	-	4100-80-5	-	1057	250067	262517	205807	233222	207563	193344	268641	220079	221281	-	-
NMW0022	GC-MS	-	-	79	107	122.073	C8H10O	-	Benzenemethanol, .alpha.-methyl-	Alcohol	-	98-85-1	-	1061	41487.3	34892.4	33318.1	30991.6	30458.5	37550.4	30048.3	30772.1	28901.3	C07112	-
XMW0361	GC-MS	-	-	95	67	152.12	C10H16O	-	5,7-Octadien-4-one, 2,6-dimethyl-, (E)-	Terpenoids	-	6752-80-3	-	1146	46035.3	37839.9	41377.8	20021.4	23302.7	23074.8	26829.7	28601.1	22886.1	-	-
D296	GC-MS	-	-	138	123	138.079	C7H10N2O	-	2-Ethyl-3-methoxypyrazine	Heterocyclic compound	-	25680-58-4	-	1054	14874.6	16322.5	12164.4	5961.74	5229.82	6128.55	6829.58	10223.1	6349.65	-	-
NMW0023	GC-MS	-	-	91	119	120.058	C8H8O	-	BenzAldehyde, 2-methyl-	Aldehyde	-	529-20-4	-	1064	95802.4	77694.8	65422.6	241156	205970	168893	101155	122590	85237.4	C07214	ko01100
KMW0275	GC-MS	-	-	59	94	170.131	C10H18O2	-	2-Furanmethanol, 5-ethenyltetrahydro-.alpha.,.alpha.,5-trimethyl-, cis-	Heterocyclic compound	-	5989-33-3	-	1074	1.16041e+06	941192	1.01992e+06	9	9	9	249352	289760	190875	D91255	-
D364	GC-MS	-	-	81	82	138.079	C7H10N2O	-	2-Ethoxy-3-methylpyrazine	Heterocyclic compound	-	32737-14-7	-	1065	413579	373391	405505	494940	532770	477276	184871	290495	251355	D91388	-
XMW0186	GC-MS	-	-	95	43	124.089	C8H12O	-	3,5-Octadien-2-one, (E,E)-	Ketone	-	30086-02-3	-	1073	3.22626e+06	2.70569e+06	2.76473e+06	716265	722011	645619	1.01575e+06	1.16765e+06	1.03505e+06	-	-
KMW0259	GC-MS	-	-	93	91	136.125	C10H16	-	.gamma.-Terpinene	Terpenoids	-	99-85-4	-	1060	105727	86745.8	77799.5	131051	134484	113690	88314.1	92450.2	79928.3	C09900	-
XMW1123	GC-MS	-	-	119	134	134.11	C10H14	-	Benzene, 2-ethyl-1,4-dimethyl-	Aromatics	-	1758-88-9	-	1076	1.25086e+06	1.16277e+06	1.14849e+06	1.09104e+06	1.06172e+06	986271	1.01791e+06	1.08398e+06	959610	-	-
WMW0082	GC-MS	-	-	41	55	152.157	C11H20	-	1,10-Undecadiene	Hydrocarbons	-	13688-67-0	-	1095	1.11251e+06	989375	1.05541e+06	782298	823168	784569	370267	573585	495489	-	-
XMW0793	GC-MS	-	-	79	41	162.141	C12H18	-	1,7-Octadiene, 2,7-dimethyl-3,6-bis(methylene)-	Hydrocarbons	-	16714-60-6	-	1083	117744	109786	108317	9	9	9	37016.8	42716.6	30410.4	-	-
D306	GC-MS	-	-	85	41	154.136	C10H18O	-	1,5-Heptadien-4-ol, 3,3,6-trimethyl-	Terpenoids	-	27644-04-8	-	1084	1.943e+06	1.61745e+06	1.68163e+06	1.64516e+06	1.73935e+06	1.54774e+06	666941	998498	751161	-	-
KMW0269	GC-MS	-	-	135	136	136.1	C8H12N2	-	2,3-Dimethyl-5-ethylpyrazine	Heterocyclic compound	-	15707-34-3	-	1090	2.14319e+06	2.00581e+06	2.00034e+06	1.25733e+06	1.18565e+06	1.09961e+06	1.33564e+06	1.52206e+06	1.39822e+06	-	-
KMW0273	GC-MS	-	-	119	134	134.11	C10H14	-	Benzene, 1,2,4,5-tetramethyl-	Aromatics	-	95-93-2	-	1115	1.11753e+06	1.03994e+06	1.03069e+06	809417	783732	711504	768419	841939	723749	-	-
XMW1227	GC-MS	-	-	69	41	154.099	C9H14O2	-	(E)-2-Methylbut-2-en-1-yl methacrylate	Ester	-	88142-95-4	-	1088	247190	199927	211193	96262	92579	94006	71128	93014	76267	-	-
WMW0176	GC-MS	-	-	42	70	114.068	C6H10O2	-	2H-Pyran-2-one, tetrahydro-6-methyl-	Heterocyclic compound	-	823-22-3	-	1095	237453	222666	223305	167537	168579	159151	73485.8	123138	124055	D90945	-
D133	GC-MS	-	-	129	69	186.162	C11H22O2	-	4-Heptanol, 2,6-dimethyl-, acetate	Ester	-	10250-45-0	-	1092	536228	486269	488186	485321	521179	490697	168973	275328	199372	-	-
XMW1219	GC-MS	-	-	83	101	156.115	C9H16O2	-	2-Butenoic acid, 2-methyl-, 2-methylpropyl ester, (E)-	Ester	-	61692-84-0	-	1093	2.6225e+06	2.38011e+06	2.49327e+06	1.87517e+06	2.0074e+06	1.94123e+06	775853	1.26385e+06	1.00277e+06	-	-
XMW0644	GC-MS	-	-	82	81	110.084	C6H10N2	-	1H-Imidazole, 2-propyl-	Heterocyclic compound	-	50995-95-4	-	1095	2.04937e+06	1.82999e+06	1.97513e+06	1.50446e+06	1.65024e+06	1.62014e+06	620295	1.03904e+06	890445	-	-
KMW0283	GC-MS	-	-	117	99	158.131	C9H18O2	-	Hexanoic acid, propyl ester	Ester	-	626-77-7	-	1097	20613.7	15625.1	13926.5	17555.3	18084.6	16816.9	9194.44	13543.6	13558.9	D92174	-
D407	GC-MS	-	-	68	69	154.136	C10H18O	-	7-Octen-4-ol, 2-methyl-6-methylene-, (S)-	Terpenoids	-	35628-05-8	-	1097	536850	505484	538747	402599	421363	418641	172078	302377	262828	-	-
WMW0057	GC-MS	-	-	41	55	140.12	C9H16O	-	6-Nonenal, (Z)-	Aldehyde	-	2277-19-2	-	1101	159584	185717	128347	130567	115098	101007	198070	153741	137797	-	-
D305	GC-MS	-	-	70	57	172.146	C10H20O2	-	Butanoic acid, 2-methyl-, 3-methylbutyl ester	Ester	-	27625-35-0	-	1101	764125	732634	661884	603380	577753	522679	656416	616980	571669	D97785	-
XMW1233	GC-MS	-	-	67	82	128.12	C8H16O	-	3-Cyclopentyl-1-propanol	Alcohol	-	767-05-5	-	1102	364668	325319	329549	561661	549120	498894	436152	493998	420320	-	-
XMW0410	GC-MS	-	-	55	83	142.136	C9H18O	-	1-Nonen-4-ol	Alcohol	-	35192-73-5	-	1103	416460	318616	331730	598341	569797	528074	418749	538612	437096	-	-
XMW0437	GC-MS	-	-	68	67	136.125	C10H16	-	1,5-Cyclooctadiene, 1,6-dimethyl-	Hydrocarbons	-	3760-13-2	-	1103	491739	410202	421082	705167	695633	606683	551147	609404	558828	-	-
KMW0282	GC-MS	-	-	57	41	142.136	C9H18O	-	Nonanal	Aldehyde	-	124-19-6	-	1104	832286	729248	587285	1.19824e+06	1.12679e+06	1.01097e+06	854551	1.06968e+06	934508	-	-
WMW0056	GC-MS	-	-	41	55	140.12	C9H16O	-	4-Nonenal, (E)-	Aldehyde	-	2277-16-9	-	1105	317719	279743	281719	503223	517637	434554	380885	408057	360522	-	-
D98	GC-MS	-	-	124	109	124.035	C7H8S	-	Benzene, (methylthio)-	Sulfur compounds	-	100-68-5	-	1106	221856	201148	216948	237330	212209	200708	156051	177468	164064	D72508	-
WMW0122	GC-MS	-	-	69	55	168.151	C11H20O	-	1-Undecyn-4-ol	Alcohol	-	22127-86-2	-	1275	32588.9	28332.2	35418.3	22841.2	22067.8	22054.2	31649.5	31375.3	27861.8	-	-
XMW0909	GC-MS	-	-	80	79	150.104	C10H14O	-	2,6,6-Trimethylbicyclo[3.2.0]hept-2-en-7-one	Ketone	-	4613-37-0	-	1108	28202.7	25366.7	27005.9	41519.9	47577	53160.6	37370.9	47036.2	44262.3	-	-
XMW0690	GC-MS	-	-	93	150	150.141	C11H18	-	Cyclohexene, 2,4-dimethyl-1-(1-methylethenyl)-	Hydrocarbons	-	56763-60-1	-	1108	38911.4	34135	36467.3	26873.8	29537.5	23154.8	32881.6	39991.4	34945.8	-	-
KMW0301	GC-MS	-	-	93	43	154.136	C10H18O	-	Bicyclo[3.1.0]hexan-2-ol, 2-methyl-5-(1-methylethyl)-, (1.alpha.,2.alpha.,5.alpha.)-	Terpenoids	-	17699-16-0	-	1070	1.06715e+06	921335	999968	9	9	9	256727	279444	200843	-	-
D313	GC-MS	-	-	73	45	172.146	C10H20O2	-	3-Hexene, 1-(1-ethoxyethoxy)-, (Z)-	Aldehyde	-	28069-74-1	-	1102	15922.2	16263.1	15748.3	30222.4	26740.6	27071.3	25022.6	27396.9	22113.4	-	-
D414	GC-MS	-	-	93	121	136.089	C9H12O	-	Bicyclo[3.1.0]hex-3-en-2-one, 5-(1-methylethyl)-	Ketone	-	36262-12-1	-	1117	483742	359763	400575	237669	262057	250455	242326	265360	172476	-	-
XMW0918	GC-MS	-	-	121	67	152.12	C10H16O	-	Isocyclocitral	Aldehyde	-	1335-66-6	-	1163	44237.5	38214.1	41809	19571.9	23369.5	13953.3	24215.5	25054.3	22195.6	-	-
KMW0307	GC-MS	-	-	117	132	132.094	C10H12	-	Benzene, 1-methyl-4-(1-methylethenyl)-	Aromatics	-	1195-32-0	-	1090	141789	118550	130291	38951.9	35702.4	35574	54385.8	63821.3	50677.5	-	-
XMW0449	GC-MS	-	-	71	43	158.094	C8H14O3	-	Butanoic acid, anhydride	Others	-	106-31-0	-	1120	57968	55308.9	45482.6	32816.4	28193.1	34059.9	37605.3	34021.6	32105	-	-
D173	GC-MS	-	-	105	77	134.073	C9H10O	-	BenzeneacetAldehyde, 4-methyl-	Aldehyde	-	104-09-6	-	1120	91152.5	86332	83979.4	58091.1	57215.6	52334.3	47495	64403	58393	-	-
KMW0312	GC-MS	-	-	69	81	150.104	C10H14O	-	Furan, 3-(4-methyl-3-pentenyl)-	Terpenoids	-	539-52-6	-	1101	282589	221391	221157	444484	419012	363201	436893	450717	383463	-	-
XMW1071	GC-MS	-	-	71	43	156.115	C9H16O2	-	Butanoic acid, cyclopentyl ester	Ester	-	6290-13-7	-	1126	232984	228266	204101	170828	150874	137258	181778	170409	144559	-	-
XMW0780	GC-MS	-	-	91	119	134.11	C10H14	-	2,6-Dimethyl-1,3,5,7-octatetraene, E,E-	Terpenoids	-	460-01-5	-	1131	1.31078e+07	1.1447e+07	1.12727e+07	7.86466e+06	8.28075e+06	9.00773e+06	9.16789e+06	8.42149e+06	6.68039e+06	-	-
WMW0015	GC-MS	-	-	71	111	154.136	C10H18O	-	Terpinen-4-ol	Terpenoids	-	562-74-3	-	1177	1.10349e+06	1.15453e+06	1.02739e+06	774896	802227	667329	781637	732508	629056	C17073	-
KMW0334	GC-MS	-	-	112	69	154.136	C10H18O	-	Cyclohexanone, 5-methyl-2-(1-methylethyl)-	Terpenoids	-	10458-14-7	-	1169	4.51079e+06	4.22302e+06	4.3947e+06	4.13934e+06	4.43871e+06	4.29398e+06	1.52376e+06	2.70777e+06	2.40476e+06	-	-
XMW0927	GC-MS	-	-	68	96	152.084	C9H12O2	-	2,6,6-Trimethyl-2-cyclohexene-1,4-dione	Ketone	-	1125-21-9	-	1145	78095	78202.5	67532.1	59644.9	62647.2	48410.8	56121.9	55286.7	45116.1	-	-
D326	GC-MS	-	-	140	139	140.041	C6H8N2S	-	Pyrazine, 2-methyl-6-(methylthio)-	Heterocyclic compound	-	2884-13-1	-	1187	7175.26	6975.81	6402.16	5430.46	4315.3	4880.94	7367.67	5326.06	5460.47	-	-
NMW0053	GC-MS	-	-	103	77	132.058	C9H8O	-	2-Phenylpropenal	Aromatics	-	4432-63-7	-	1152	94153.6	92898.5	89225.5	61886	50294.2	40807.1	48239.6	59390.9	56591.3	-	-
KMW0343	GC-MS	-	-	41	43	140.12	C9H16O	-	2-Nonenal	Aldehyde	-	2463-53-8	-	1161	378153	356658	338431	276719	269849	250878	193370	239091	225121	-	-
NMW0058	GC-MS	-	-	104	132	132.094	C10H12	-	Naphthalene, 1,2,3,4-tetrahydro-	Aromatics	-	119-64-2	-	1155	50554.7	41527.5	42691	28943.2	29520.3	22956.9	25900.2	30320.4	24640.3	C14114	-
NMW0059	GC-MS	-	-	94	67	94.053	C5H6N2	-	4-Aminopyridine	Heterocyclic compound	-	504-24-5	-	1158	1.86064e+06	1.67255e+06	1.83022e+06	1.80854e+06	1.97083e+06	1.7947e+06	633851	1.10955e+06	1.00802e+06	D04127	-
XMW1315	GC-MS	-	-	126	71	170.203	C12H26	-	Undecane, 4-methyl-	Hydrocarbons	-	2980-69-0	-	1160	477257	458775	403004	297986	283294	256278	318154	316636	280298	-	-
XMW0679	GC-MS	-	-	45	43	176.105	C8H16O4	-	AcetAldehyde, tetramer	Aldehyde	-	108-62-3	-	1160	49928.8	45371.9	44739.3	42460	49853.9	44138.5	16468.4	27632	26234.5	C18744	-
WMW0197	GC-MS	-	-	55	41	168.115	C10H16O2	-	Lilac Aldehyde D	Aldehyde	-	53447-47-5	-	1169	233043	151905	179921	119159	126513	161216	67583.9	62686.7	58078.8	-	-
KMW0361	GC-MS	-	-	134	133	134.073	C9H10O	-	BenzAldehyde, 4-ethyl-	Aldehyde	-	4748-78-1	-	1180	272051	245206	267448	279197	278809	272772	205975	242470	205807	-	-
XMW0539	GC-MS	-	-	152	137	152.084	C9H12O2	-	3,4-Dimethoxytoluene	Aromatics	-	494-99-5	-	1233	961581	873439	900937	534935	536271	485320	516587	594503	488510	-	-
WMW0064	GC-MS	-	-	57	41	142.136	C9H18O	-	2-Nonen-1-ol, (E)-	Alcohol	-	31502-14-4	-	1169	499121	302712	331386	211418	253800	291174	105745	101615	104411	-	-
WMW0041	GC-MS	-	-	41	55	152.12	C10H16O	-	Isopinocarveol	Terpenoids	-	6712-79-4	-	1178	278467	250156	234007	183236	187872	168972	172566	157733	159507	-	-
XMW0499	GC-MS	-	-	126	57	184.219	C13H28	-	Undecane, 3,4-dimethyl-	Hydrocarbons	-	17312-78-6	-	1247	90815.3	92489.3	85443	83807	67737.2	75764.4	54850	70467.8	65903.6	-	-
XMW0243	GC-MS	-	-	57	71	184.219	C13H28	-	Undecane, 2,5-dimethyl-	Hydrocarbons	-	17301-22-3	-	1210	377314	313124	338666	219210	205307	176177	219209	212935	203809	-	-
KMW0374	GC-MS	-	-	69	41	154.136	C10H18O	-	4-Hexen-1-ol, 5-methyl-2-(1-methylethenyl)-, (R)-	Terpenoids	-	498-16-8	-	1170	337272	368146	332173	302994	268619	271571	230233	214958	205857	-	-
XMW0675	GC-MS	-	-	121	91	150.104	C10H14O	-	2,6,6-Trimethylcyclohexa-1,4-dienecarbAldehyde	Aldehyde	-	162376-82-1	-	1109	39373	31626	34129.2	36117	29707.7	26309.5	34366.5	30583.2	26902.2	-	-
KMW0376	GC-MS	-	-	45	69	144.151	C9H20O	-	2-Nonanol	Alcohol	-	628-99-9	-	1102	105052	88785.9	87788.5	157884	157787	132759	128146	137484	129455	D97855	-
XMW0248	GC-MS	-	-	82	39	150.104	C10H14O	-	2-Cyclohexen-1-one, 3-methyl-6-(1-methylethenyl)-, (S)-	Terpenoids	-	16750-82-6	-	1190	239558	237901	191560	151603	133037	161168	142523	176841	127384	C02289	-
XMW0492	GC-MS	-	-	56	127	127.063	C6H9NO2	-	2,5-Pyrrolidinedione, 1-ethyl-	Heterocyclic compound	-	2314-78-5	-	1191	553782	525333	500094	325758	310657	291810	328586	357834	322062	-	-
XMW0835	GC-MS	-	-	105	133	162.141	C12H18	-	Benzene, 1-methyl-2-(1-ethylpropyl)-	Aromatics	-	54410-74-1	-	1240	35945.3	29418.3	25514.2	14264.3	15904.2	12091	17530.5	22193.6	19526.4	-	-
WMW0145	GC-MS	-	-	57	71	184.219	C13H28	-	Undecane, 4,6-dimethyl-	Hydrocarbons	-	17312-82-2	-	1196	2.85073e+06	2.72944e+06	2.56964e+06	1.62598e+06	1.60313e+06	1.43122e+06	1.81387e+06	1.83149e+06	1.6837e+06	-	-
XMW0122	GC-MS	-	-	83	55	154.136	C10H18O	-	Cyclohexanol, 2-methyl-3-(1-methylethenyl)-, (1.alpha.,2.alpha.,3.alpha.)-	Alcohol	-	54244-81-4	-	1196	260107	246058	218750	156394	144532	141903	146381	157258	148334	-	-
XMW1079	GC-MS	-	-	71	41	186.162	C11H22O2	-	Butanoic acid, 1-methylhexyl ester	Ester	-	39026-94-3	-	1218	2.03933e+06	1.94059e+06	1.71796e+06	1.16034e+06	1.09473e+06	929812	1.18753e+06	1.14043e+06	1.04138e+06	D93438	-
KMW0388	GC-MS	-	-	119	91	152.12	C10H16O	-	Carveol	Terpenoids	-	99-48-9	-	1219	89124.9	84830.7	83682.8	51111.1	45772.1	42133.8	43371.3	55790.5	50544.9	D77822	-
w31	GC-MS	-	-	67	82	170.131	C10H18O2	-	Butanoic acid, 4-hexenyl ester, (Z)-	Ester	-	69727-41-9	-	1203	116669	119237	98481.5	90208.8	86030.1	85462.3	66297.6	80633.5	62311	-	-
XMW0794	GC-MS	-	-	79	91	162.141	C12H18	-	1,5-Cyclooctadiene, 3-(1-methyl-2-propenyl)-	Hydrocarbons	-	16538-88-8	-	1209	41761.6	31346	32249	27880.2	27427.4	16450.4	26207.8	20884.5	21843.2	-	-
XMW0217	GC-MS	-	-	41	55	154.136	C10H18O	-	cis-7-Decen-1-al	Aldehyde	-	21661-97-2	-	1212	384222	384276	348207	251214	233656	191694	252370	237481	215093	-	-
XMW1326	GC-MS	-	-	113	41	141.079	C7H11NO2	-	2,6-Piperidinedione, 3-ethyl-	Heterocyclic compound	-	25115-69-9	-	1215	590162	577372	504721	353185	342724	281340	351984	349149	311127	-	-
XMW0213	GC-MS	-	-	70	71	186.162	C11H22O2	-	Isopentyl hexanoate	Ester	-	2198-61-0	-	1250	143495	148596	139023	103840	104791	122982	81105.8	100471	95330.3	D90799	-
XMW0491	GC-MS	-	-	113	42	113.07	C3H7N5	-	3-Methyl-4,5-diamino-1,2,4(4H)-triazole	Heterocyclic compound	-	21532-07-0	-	1219	239969	254374	215295	164020	138044	123985	138827	157933	158243	-	-
NMW0088	GC-MS	-	-	55	70	184.146	C11H20O2	-	2-Ethylhexyl acrylate	Ester	-	103-11-7	-	1220	321096	300902	274393	179824	168471	149414	179511	181039	170666	C19420	-
NMW0091	GC-MS	-	-	82	83	141.115	C8H15NO	-	8-Azabicyclo[3.2.1]octan-3-ol, 8-methyl-, endo-	Heterocyclic compound	-	120-29-6	-	1223	24751.8	25133	27264.4	15056.7	15272.8	12484.1	14801.7	19654.8	16540.1	C00729	ko00960,ko01100,ko01110
XMW1459	GC-MS	-	-	125	168	168.097	C10H16S	-	Thiophene, 2-butyl-5-ethyl-	Heterocyclic compound	-	54411-06-2	-	1282	113048	114227	110632	70648.8	69224.7	64826.8	74511.8	67918.3	72767.3	-	-
XMW1064	GC-MS	-	-	93	91	136.1	C8H12N2	-	1,4-Methano-1H-Cyclopropa[d]pyridazine, 4,4a,5,5a-tetrahydro-6,6-dimethyl-, (1.alpha.,4.alpha.,4a.alpha.,5a.alpha.)-	Heterocyclic compound	-	109746-10-3	-	1225	128270	108912	117761	78372.3	76063.4	71529.5	70735.9	81754.7	68529.9	-	-
NMW0092	GC-MS	-	-	41	93	154.136	C10H18O	-	(+)-neodihydrocarveol	Terpenoids	-	18675-33-7	-	1226	54065.1	48791.9	48489.7	32277.2	33163.8	33215.9	41094.2	35533.3	32482.7	-	-
XMW1087	GC-MS	-	-	99	71	158.058	C7H10O4	-	2(3H)-Furanone, 5-(acetyloxy)dihydro-5-methyl-	Heterocyclic compound	-	57681-51-3	-	1226	883820	777238	734777	455914	453676	361456	418050	415789	380680	-	-
KMW0416	GC-MS	-	-	81	53	160.002	C6H8OS2	-	Furan, 2-[(methyldithio)methyl]-	Sulfur compounds	-	57500-00-2	-	1226	284662	255956	263030	159253	161794	149754	157704	177800	142800	D90679	-
XMW0238	GC-MS	-	-	85	57	184.219	C13H28	-	Undecane, 4,4-dimethyl-	Hydrocarbons	-	17312-68-4	-	1229	104831	96258.1	99891.3	12899.4	14015.8	11552.8	29941.9	28818.7	28853.8	-	-
XMW0189	GC-MS	-	-	94	79	152.12	C10H16O	-	3-Cyclohexene-1-acetAldehyde, .alpha.,4-dimethyl-	Aldehyde	-	29548-14-9	-	1225	41544	34958	41521	36280	23917.2	34519	35397	35103	31003.7	-	-
D290	GC-MS	-	-	148	105	148.089	C10H12O	-	2-Butanone, 4-phenyl-	Ketone	-	2550-26-7	-	1236	129831	138844	130338	83578.5	70720.8	57073.5	63642.2	73982.5	65217.5	-	-
KMW0420	GC-MS	-	-	84	41	154.136	C10H18O	-	2-Cyclohexen-1-ol, 3-methyl-6-(1-methylethyl)-, trans-	Terpenoids	-	16721-39-4	-	1208	319906	309234	275888	188116	179149	143533	187928	181656	175139	C03039	-
XMW0762	GC-MS	-	-	60	44	103.038	C2H5N3O2	-	Imidodicarbonic diamide	Nitrogen compounds	-	108-19-0	-	1237	444202	445811	441047	440384	477668	477627	158517	269530	238527	C06555	ko01100
NMW0099	GC-MS	-	-	129	102	129.058	C9H7N	-	Quinoline	Heterocyclic compound	-	91-22-5	-	1238	982496	927317	813133	3.94562e+06	4.89789e+06	4.6261e+06	2.08112e+06	2.50317e+06	2.74493e+06	C06413	-
XMW0223	GC-MS	-	-	139	67	139.063	C7H9NO2	-	1H-Pyrrole-2,5-dione, 3-ethyl-4-methyl-	Heterocyclic compound	-	20189-42-8	-	1239	1.05208e+06	998741	1.00643e+06	962186	1.0535e+06	1.06923e+06	405541	571237	583363	-	-
NMW0008	GC-MS	-	-	59	114	174.089	C8H14O4	-	Hexanedioic acid, dimethyl ester	Ester	-	627-93-0	-	1243	118523	114207	113714	105542	113245	115558	42559.1	66952.2	63227.2	C14570	-
w36	GC-MS	-	-	99	71	142.099	C8H14O2	-	n-Caproic acid vinyl ester	Ester	-	3050-69-9	-	974	70843.2	73125.2	61123.5	72196.3	71278.2	67594.3	79442.6	66700.2	59699.7	-	-
KMW0429	GC-MS	-	-	95	93	182.131	C11H18O2	-	Isobornyl formate	Ester	-	1200-67-5	-	1233	5.57558e+06	5.51648e+06	5.40606e+06	5.51825e+06	5.89693e+06	6.15527e+06	1.99332e+06	3.40109e+06	3.14496e+06	-	-
D248	GC-MS	-	-	98	89	186.162	C11H22O2	-	Propanoic acid, 2-methyl-, heptyl ester	Ester	-	2349-13-5	-	1247	667014	668785	629542	585253	564126	550961	274950	364469	293529	-	-
D430	GC-MS	-	-	155	140	155.04	C7H9NOS	-	5-Acetyl-2,4-dimethylthiazole	Heterocyclic compound	-	38205-60-6	-	1270	743283	747962	682051	432853	409226	330830	421811	409663	369012	-	-
XMW0109	GC-MS	-	-	140	71	184.219	C13H28	-	Dodecane, 4-methyl-	Hydrocarbons	-	6117-97-1	-	1259	266249	261956	237912	155022	140554	117579	145035	145469	137142	-	-
XMW0791	GC-MS	-	-	153	77	153.043	C7H7NO3	-	Phenol, 4-methyl-2-nitro-	Phenol	-	119-33-5	-	1250	242705	239648	249045	256561	280332	279840	89393.1	144686	135074	D91654	-
KMW0441	GC-MS	-	-	91	65	164.084	C10H12O2	-	Benzeneacetic acid, ethyl ester	Ester	-	101-97-3	-	1247	134694	127379	134789	124858	156508	158885	82261.3	104080	98561.2	D77783	-
XMW1141	GC-MS	-	-	137	66	137.048	C7H7NO2	-	1H-Pyrrole-2,5-dione, 3-ethenyl-4-methyl-	Heterocyclic compound	-	21494-57-5	-	1261	23583.7	20101	21310.4	17425.5	19703.5	18185.8	15625.7	18868.6	14614.4	-	-
XMW1330	GC-MS	-	-	57	71	184.219	C13H28	-	Dodecane, 3-methyl-	Hydrocarbons	-	17312-57-1	-	1271	253856	267845	214346	148344	157684	116351	144373	141496	135993	-	-
NMW0111	GC-MS	-	-	72	91	163.136	C11H17N	-	BenzeneethanAmine, N,.alpha.,.alpha.-trimethyl-	Amine	-	100-92-5	-	1275	402648	391868	357674	229910	209495	176180	220903	228828	211665	C07889	-
D422	GC-MS	-	-	69	55	172.183	C11H24O	-	Undecanol-5	Alcohol	-	37493-70-2	-	1288	240356	242217	218062	137673	126563	113213	133795	144854	117086	D92757	-
XMW1324	GC-MS	-	-	117	146	146.073	C10H10O	-	BenzeneacetAldehyde, .alpha.-ethylidene-	Aldehyde	-	4411-89-6	-	1276	739932	647864	616443	132684	148046	126072	261279	265611	305708	-	-
XMW0364	GC-MS	-	-	83	55	172.183	C11H24O	-	6-Undecanol	Alcohol	-	23708-56-7	-	1277	764289	747815	705399	461589	439370	361276	460952	458101	426596	-	-
D222	GC-MS	-	-	68	99	184.146	C11H20O2	-	Hexanoic acid, 3-methyl-2-butenyl ester	Ester	-	76649-22-4	-	1284	51984.5	50853.9	44376.9	25829	32142	26039.4	24408.5	29200.2	27960.5	C13422	-
XMW0098	GC-MS	-	-	134	133	134.037	C8H6O2	-	1,4-BenzenedicarboxAldehyde	Aldehyde	-	623-27-8	-	1284	90628	97084.5	87853.8	64067.9	59916	46099	47052.8	56924.7	49701.3	D70415	-
XMW0110	GC-MS	-	-	57	71	198.235	C14H30	-	Dodecane, 4,6-dimethyl-	Hydrocarbons	-	61141-72-8	-	1325	2.1204e+06	2.1085e+06	1.96004e+06	1.12445e+06	1.08774e+06	917917	1.19608e+06	1.19295e+06	1.13056e+06	-	-
XMW1244	GC-MS	-	-	70	99	186.162	C11H22O2	-	Hexanoic acid, pentyl ester	Ester	-	540-07-8	-	1287	314526	309861	282923	172722	158791	133862	171896	167500	146748	-	-
XMW0614	GC-MS	-	-	88	101	186.162	C11H22O2	-	Nonanoic acid, ethyl ester	Ester	-	123-29-5	-	1295	112875	112529	104422	118288	131092	112556	98229.5	111218	91754.9	D70268	-
KMW0475	GC-MS	-	-	81	41	152.12	C10H16O	-	(2E,4Z)-2,4-Decadienal	Aldehyde	-	25152-83-4	-	1295	12097.4	11517.6	14532.1	32054	39391	28265.4	18779.4	25378.1	19701.7	-	-
WMW0077	GC-MS	-	-	81	43	180.188	C13H24	-	1-Tridecyne	Hydrocarbons	-	26186-02-7	-	1297	15158.8	18195.1	15392.7	13098.1	15764.2	12193.1	10603.9	17847.7	17495.4	-	-
KMW0478	GC-MS	-	-	41	69	204.188	C15H24	-	cis-.beta.-Farnesene	Terpenoids	-	28973-97-9	-	1444	45076.8	50003.7	51064.3	26842	21731.8	19827	24782.5	27686.3	26363	-	-
KMW0488	GC-MS	-	-	57	71	184.219	C13H28	-	Tridecane	Hydrocarbons	-	629-50-5	-	1300	1.01752e+06	999696	921695	633116	547493	489146	522274	620714	521941	C13834	-
XMW0772	GC-MS	-	-	139	154	154.063	C8H10O3	-	1,3-Cyclopentanedione, 2-acetyl-4-methyl-	Ketone	-	4056-69-3	-	1300	220444	214077	194488	246437	251493	223181	172198	212305	211944	-	-
D111	GC-MS	-	-	145	117	146.073	C10H10O	-	2-Propenal, 2-methyl-3-phenyl-	Aldehyde	-	101-39-3	-	1309	13928.7	18736.9	14915.5	9145.74	9073.35	11509.8	13609.1	14971.1	12515.8	-	-
XMW1406	GC-MS	-	-	121	149	164.084	C10H12O2	-	2'-Ethoxyacetophenone	Ketone	-	2142-67-8	-	1318	58045.9	64933.1	58792.2	37752.2	48495.7	38306.4	43117.6	52655.3	49821.8	D90522	-
KMW0489	GC-MS	-	-	68	79	150.104	C10H14O	-	1-Cyclohexene-1-carboxAldehyde, 4-(1-methylethenyl)-, (S)-	Aldehyde	-	18031-40-8	-	1207	88705.9	75942.6	77524.2	53917.6	58974.5	70241.1	44426.5	58279	43591.7	-	-
NMW0133	GC-MS	-	-	128	56	128.022	C4H4N2O3	-	1-Methyl-2,4,5-trioxoimidazolidine	Heterocyclic compound	-	3659-97-0	-	1324	73854	78848.2	71732.5	45252.5	42480.5	33796.8	46221.9	47881.7	48080	-	-
XMW1089	GC-MS	-	-	99	41	184.146	C11H20O2	-	Hexanoic acid, cyclopentyl ester	Ester	-	5413-59-2	-	1325	710710	723737	663441	381790	367738	318864	404976	410733	384811	-	-
XMW0921	GC-MS	-	-	111	126	168.061	C9H12OS	-	1-Pentanone, 1-(2-thienyl)-	Heterocyclic compound	-	53119-25-8	-	1328	247303	245569	238879	138090	136657	119018	141222	146329	149778	-	-
WMW0120	GC-MS	-	-	85	71	254.053	C9H19I	-	Nonane, 1-iodo-	Halogenated hydrocarbons	-	4282-42-2	-	1342	215362	215127	198438	98328.8	96577.4	82569.6	115090	111737	111484	D91171	-
NMW0144	GC-MS	-	-	69	41	168.115	C10H16O2	-	Neric Acid	Terpenoids	-	4613-38-1	-	1344	89843	66307	77982	36554.8	43600	40470	55079.9	50245	54151	-	-
NMW0149	GC-MS	-	-	69	41	168.115	C10H16O2	-	Geranic acid	Terpenoids	-	459-80-3	-	1355	19549	16095.5	17915.8	7819.54	7884.98	4910.39	9438.27	8547.36	9583.47	C16461	ko01110
XMW0503	GC-MS	-	-	154	98	154.063	C8H10O3	-	2-Acetyl-1,3-cyclohexanedione	Ketone	-	4056-73-9	-	1359	187117	191429	161815	96192.8	81986.7	69487.1	84995.4	92798.4	87264.2	-	-
w18	GC-MS	-	-	71	67	170.131	C10H18O2	-	2,7-Octadiene-1,6-diol, 2,6-dimethyl-, (Z)-	Alcohol	-	103619-06-3	-	1361	434117	419581	393642	200969	196551	159217	191875	212569	192404	-	-
KMW0517	GC-MS	-	-	41	70	168.151	C11H20O	-	2-Undecenal, E-	Aldehyde	-	53448-07-0	-	1366	91974.3	100295	88386.1	47808.9	48760	34877.1	45539.5	50632.5	40768.5	-	-
XMW0164	GC-MS	-	-	138	82	194.167	C13H22O	-	1-Oxaspiro[4.5]dec-6-ene, 2,6,10,10-tetramethyl-	Terpenoids	-	36431-72-8	-	1302	16404.2	18265.9	16126.6	21297.8	17464.1	15400.5	14446.3	16922	13910.5	D70274	-
KMW0523	GC-MS	-	-	55	69	172.183	C11H24O	-	1-Undecanol	Alcohol	-	112-42-5	-	1371	67648.6	59798.1	50058.2	30029.7	36117.7	27379.9	32861.2	33994.5	29367.5	-	-
XMW0195	GC-MS	-	-	41	67	206.203	C15H26	-	1H-Cycloprop[e]azulene, decahydro-1,1,4,7-tetramethyl-, [1aR-(1a.alpha.,4.beta.,4a.beta.,7.beta.,7a.beta.,7b.alpha.)]-	Terpenoids	-	28580-43-0	-	1373	63380.2	61726.9	64765.2	28553.3	33352.6	23684.8	29969.2	31906.4	34527.7	-	-
XMW0617	GC-MS	-	-	71	56	216.173	C12H24O3	-	Propanoic acid, 2-methyl-, 3-hydroxy-2,2,4-trimethylpentyl ester	Ester	-	77-68-9	-	1374	185059	171795	171376	93803.4	96963	93099.5	98605.9	107915	97052.2	-	-
NMW0166	GC-MS	-	-	154	153	154.078	C12H10	-	Biphenyl	Aromatics	-	92-52-4	-	1381	222174	227844	203393	146963	161243	156926	133337	161461	176899	C06588	ko01100
XMW0384	GC-MS	-	-	161	189	204.188	C15H24	-	4,7-Methanoazulene, 1,2,3,4,5,6,7,8-octahydro-1,4,9,9-tetramethyl-, [1S-(1.alpha.,4.alpha.,7.alpha.)]-	Terpenoids	-	514-51-2	-	1381	157904	156785	145566	93859	89729.9	86941	112595	118634	109026	-	-
w44	GC-MS	-	-	71	41	216.136	C11H20O4	-	Butanoic acid, 2-butoxy-1-methyl-2-oxoethyl ester	Ester	-	7492-70-8	-	1356	153688	144710	151234	72162.7	67752.4	61550	75538	71705	68936.1	-	-
XMW1412	GC-MS	-	-	119	93	204.188	C15H24	-	1H-3a,7-Methanoazulene, 2,3,4,7,8,8a-hexahydro-3,6,8,8-tetramethyl-, (3R,3aS,7S,8aR)-	Terpenoids	-	65354-33-8	-	1389	11223	12168.7	10049.3	7765.56	8150.66	6123.8	11333.1	8103.33	7929.18	-	-
XMW0107	GC-MS	-	-	120	91	138.068	C8H10O2	-	1,2-Benzenedimethanol	Alcohol	-	612-14-6	-	1392	88229.4	90605.3	78621.2	55002.8	45449.8	45995.7	56009.3	61748.9	61464.1	-	-
D283	GC-MS	-	-	69	123	192.151	C13H20O	-	2-Buten-1-one, 1-(2,6,6-trimethyl-2-cyclohexen-1-yl)-, (E)-	Ketone	-	24720-09-0	-	1395	175765	170355	158443	104920	89034.5	74238.3	112936	111900	97311.5	-	-
XMW1408	GC-MS	-	-	189	161	204.188	C15H24	-	1H-Cyclopropa[a]naphthalene, 1a,2,3,3a,4,5,6,7b-octahydro-1,1,3a,7-tetramethyl-, [1aR-(1a.alpha.,3a.alpha.,7b.alpha.)]-	Terpenoids	-	489-29-2	-	1398	45462.7	41395.4	39506.2	24125.1	23415.7	24102	27396.6	31393.3	32164.7	-	-
XMW1132	GC-MS	-	-	108	53	108.044	C4H4N4	-	3-Amino-4-pyrazolecarbonitrile	Heterocyclic compound	-	16617-46-2	-	1399	28195.3	29015.5	32282.1	26000.8	23785.9	28218.4	26613.7	29052.9	23633.8	-	-
XMW0131	GC-MS	-	-	119	93	204.188	C15H24	-	Di-epi-.alpha.-cedrene	Terpenoids	-	50894-66-1	-	1400	44268	40478.3	43854.1	24975.4	24071.1	26935.9	27432.4	30698.5	31640.2	-	-
XMW1101	GC-MS	-	-	175	133	190.172	C14H22	-	Benzene, 1,4-dimethyl-2,5-bis(1-methylethyl)-	Aromatics	-	10375-96-9	-	1403	59733.1	61872.3	53563.2	28150.2	30107.4	28624.1	35593.6	37685.1	38733.3	-	-
w20	GC-MS	-	-	99	42	156.115	C9H16O2	-	.delta.-Nonalactone	Ester	-	3301-94-8	-	1396	263969	247994	243259	139455	133872	130166	148028	151173	161807	D91705	-
XMW0805	GC-MS	-	-	162	147	162.05	C10H10S	-	Benzo[b]thiophene, 2-ethyl-	Heterocyclic compound	-	1196-81-2	-	1412	170557	177081	160181	143892	142861	137430	139118	154170	145678	-	-
KMW0548	GC-MS	-	-	204	161	204.188	C15H24	-	[1aR-(1a.alpha.,4.alpha.,4a.beta.,7b.alpha.)]-1a,2,3,4,4a,5,6,7b-octahydro-1,1,4,7-tetramethyl-1H-Cycloprop[e]azulene	Terpenoids	-	489-40-7	-	1409	14779.4	15841	17885.1	10031.4	8296.25	7148.88	7928.35	10377.9	8188.91	-	-
w39	GC-MS	-	-	121	136	194.167	C13H22O	-	2-Butanone, 4-(2,6,6-trimethyl-2-cyclohexen-1-yl)-	Ketone	-	31499-72-6	-	1406	244220	262589	237255	199724	192488	189623	217383	234046	222171	-	-
XMW1153	GC-MS	-	-	175	189	204.188	C15H24	-	1R,4R,7R,11R-1,3,4,7-Tetramethyltricyclo[5.3.1.0(4,11)]undec-2-ene	Terpenoids	-	137235-59-7	-	1416	170497	169139	163700	144420	144797	131168	145844	162964	145704	-	-
XMW1255	GC-MS	-	-	127	145	214.193	C13H26O2	-	Octanoic acid, 2-pentyl ester	Ester	-	55193-30-1	-	1417	77355.1	84182.4	85991.5	57633.3	40795.5	38335.2	49786	42569.1	35374.2	-	-
XMW1100	GC-MS	-	-	177	69	192.151	C13H20O	-	2-Buten-1-one, 1-(2,6,6-trimethyl-1-cyclohexen-1-yl)-	Ketone	-	35044-68-9	-	1419	18526.6	15870.1	12048.7	17157.6	23611	16041.9	17107.6	17570.5	12657.2	-	-
NMW0181	GC-MS	-	-	156	141	156.094	C12H12	-	Naphthalene, 1,6-dimethyl-	Aromatics	-	575-43-9	-	1422	400446	358963	340510	292999	362408	331069	307637	328909	390227	-	-
w45	GC-MS	-	-	55	41	196.219	C14H28	-	2-Tetradecene, (E)-	Hydrocarbons	-	35953-54-9	-	1406	63129	66608	68146	32804	23435	25436	27777	38411	36008.1	-	-
KMW0554	GC-MS	-	-	121	93	192.151	C13H20O	-	.alpha.-Ionone	Terpenoids	-	127-41-3	-	1426	55833.4	42323.9	42199.8	15708.2	14820.5	13798.2	20677.2	18501.8	16189.1	-	-
XMW0234	GC-MS	-	-	119	93	204.188	C15H24	-	cis-.alpha.-Bergamotene	Terpenoids	-	18252-46-5	-	1415	367769	357469	344419	296326	294353	270086	318357	331541	295347	C19735	-
XMW0038	GC-MS	-	-	157	156	157.089	C11H11N	-	Quinoline, 2,7-dimethyl-	Heterocyclic compound	-	93-37-8	-	1423	80418.2	70528.7	67121	66065.6	66035	57762.6	62188.4	69833.7	77424.4	-	-
XMW0948	GC-MS	-	-	105	204	204.188	C15H24	-	Valerena-4,7(11)-diene	Terpenoids	-	351222-66-7	-	1460	114464	73685.5	79693.7	48553.4	47402.4	51760.3	76682.5	51471.4	72469.1	C20480	-
XMW0045	GC-MS	-	-	119	121	204.188	C15H24	-	(1R,4R,4aS,8aR)-4,7-Dimethyl-1-(prop-1-en-2-yl)-1,2,3,4,4a,5,6,8a-octahydronaphthalene	Terpenoids	-	92692-39-2	-	1458	212227	199121	200532	31176.2	39464	35115.7	91153.1	77097.5	98796.2	-	-
XMW0419	GC-MS	-	-	57	71	212.25	C15H32	-	Tetradecane, 2-methyl-	Hydrocarbons	-	1560-95-8	-	1463	1.65451e+06	1.60706e+06	1.55808e+06	1.08583e+06	1.1266e+06	1.03289e+06	1.26648e+06	1.25851e+06	894452	-	-
XMW0022	GC-MS	-	-	95	109	168.115	C10H16O2	-	Iridomyrmecin	Terpenoids	-	485-43-8	-	1463	123830	111410	94194.3	87882.4	81765.7	87723.3	94996	89867.6	99556.7	C09786	-
D274	GC-MS	-	-	131	160	160.052	C10H8O2	-	2H-1-Benzopyran-2-one, 3-methyl-	Heterocyclic compound	-	2445-82-1	-	1490	1.18462e+06	732354	777112	616757	711110	897277	755736	461611	790083	-	-
XMW0203	GC-MS	-	-	220	205	220.146	C14H20O2	-	2,5-di-tert-Butyl-1,4-benzoquinone	Aromatics	-	2460-77-7	-	1602	48084.8	48263.7	48733.8	45824.1	53027.5	56391.4	39003.9	48875	53477	D71098	-
KMW0571	GC-MS	-	-	56	41	228.209	C14H28O2	-	Butyl caprate	Ester	-	30673-36-0	-	1590	21996.7	18493.5	17171.8	18857.5	23775.2	25003.7	28524.8	15813.4	22493.7	D89579	-
KMW0574	GC-MS	-	-	131	103	176.084	C11H12O2	-	2-Propenoic acid, 3-phenyl-, ethyl ester	Ester	-	103-36-6	-	1464	86638.2	91521.1	82505.4	34849.1	35564.8	40301	44167.9	41739	54320.6	C06359	-
KMW0580	GC-MS	-	-	125	97	196.146	C12H20O2	-	2,4-Decadienoic acid, ethyl ester, (E,Z)-	Ester	-	3025-30-7	-	1479	20334	17212.8	20074	15320.6	16043	21678.3	20767.6	26334.1	18740.7	C08486	-
w40	GC-MS	-	-	99	71	198.162	C12H22O2	-	6,7-Dodecanedione	Ketone	-	13757-90-9	-	1486	810569	624960	617557	351468	393883	469632	453109	290228	470658	-	-
XMW1091	GC-MS	-	-	85	69	188.141	C10H20O3	-	1-Pentanol, 5-[(tetrahydro-2H-pyran-2-yl)oxy]-	Heterocyclic compound	-	76102-74-4	-	1486	1.37107e+06	1.2954e+06	1.26731e+06	557973	574523	553857	658863	565618	677885	-	-
D284	GC-MS	-	-	104	57	206.131	C13H18O2	-	Butanoic acid, 2-methyl-, 2-phenylethyl ester	Ester	-	24817-51-4	-	1488	822184	596152	611682	265277	325389	395000	429815	311302	467500	-	-
NMW0213	GC-MS	-	-	158	157	158.084	C10H10N2	-	Nicotyrine	Heterocyclic compound	-	487-19-4	-	1488	110362	59658.8	72428.9	64141.6	77178.8	89403.2	98200.8	72185.4	100576	-	-
XMW0742	GC-MS	-	-	120	69	204.188	C15H24	-	10,10-Dimethyl-2,6-dimethylenebicyclo[7.2.0]undecane	Terpenoids	-	357414-37-0	-	1440	17390.6	17725.4	15869.4	21310.5	20762.2	16299.6	20337.5	17016	15654.5	-	-
KMW0583	GC-MS	-	-	177	91	192.151	C13H20O	-	trans-.beta.-Ionone	Terpenoids	-	79-77-6	-	1486	1.20398e+07	9.44757e+06	9.30444e+06	3.92437e+06	4.41719e+06	5.20944e+06	6.86031e+06	4.87524e+06	6.38376e+06	C12287	-
KMW0602	GC-MS	-	-	57	71	212.25	C15H32	-	Pentadecane	Hydrocarbons	-	629-62-9	-	1500	1.68756e+06	1.6084e+06	1.5542e+06	987588	1.13479e+06	1.12713e+06	1.22772e+06	1.16968e+06	1.32511e+06	C08388	-
D338	GC-MS	-	-	119	204	204.188	C15H24	-	1-methyl-4-(1,2,2-trimethylcyclopentyl)cyclohexa-1,3-diene	Terpenoids	-	29621-78-1	-	1509	59354.6	38991.7	42574	9	9	9	11719.6	10973.4	13625.5	-	-
D216	GC-MS	-	-	121	93	206.167	C14H22O	-	.alpha.-Irone	Terpenoids	-	79-69-6	-	1526	86983.1	61894.7	61714.1	54244.1	59452.5	62909.5	61777.9	59353.9	63763.1	C09690	-
XMW0049	GC-MS	-	-	137	109	208.183	C14H24O	-	2,4,4-Trimethyl-3-(3-methylbutyl)cyclohex-2-enone	Ketone	-	88725-82-0	-	1520	1.31227e+06	837103	767789	708843	1.10778e+06	1.1983e+06	1.06291e+06	820407	1.37452e+06	-	-
KMW0609	GC-MS	-	-	81	95	226.193	C14H26O2	-	Citronellyl butyrate	Ester	-	141-16-2	-	1529	306444	226781	188246	174371	246048	267320	230763	213862	291620	-	-
XMW0592	GC-MS	-	-	71	43	226.266	C16H34	-	Pentadecane, 4-methyl-	Hydrocarbons	-	2801-87-8	-	1556	89964.8	65827.3	82681.2	79265.3	81354.7	80353.9	88371.9	67820.5	109264	-	-
XMW0087	GC-MS	-	-	135	150	206.131	C13H18O2	-	1-Pentanone, 1-(p-anisyl)-3-methyl-	Ketone	-	66333-82-2	-	1552	164923	169081	149970	124102	145679	126789	125234	152697	137119	-	-
KMW0622	GC-MS	-	-	69	41	204.188	C15H24	-	Cyclohexene, 3-(1,5-dimethyl-4-hexenyl)-6-methylene-, [S-(R*,S*)]-	Terpenoids	-	20307-83-9	-	1524	98713.9	96780.3	106631	31734.7	26432.3	36723.4	40846.6	42801.2	50570.9	C16776	-
XMW0841	GC-MS	-	-	161	204	204.115	C13H16O2	-	1-Penten-3-one, 1-(4-methoxyphenyl)-4-methyl-	Ketone	-	103-13-9	-	1560	4632	6118.21	7006.91	9	9	9	6653.91	4018.17	5915.31	-	-
XMW0842	GC-MS	-	-	41	55	222.198	C15H26O	-	Palustrol (Ledum)	Terpenoids	-	5986-49-2	-	1568	42989.2	36772.7	34933.7	39641.6	43672.4	39959.8	45869.1	33066	48126.2	-	-
XMW0083	GC-MS	-	-	218	203	218.167	C15H22O	-	2H-Cyclopropa[a]naphthalen-2-one, 1,1a,4,5,6,7,7a,7b-octahydro-1,1,7,7a-tetramethyl-, (1a.alpha.,7.alpha.,7a.alpha.,7b.alpha.)-	Terpenoids	-	6831-17-0	-	1762	6743	7172	7209.83	5123.88	6224	7629	9774	9206	8460	-	-
D337	GC-MS	-	-	205	220	220.183	C15H24O	-	2H-2a,7-Methanoazuleno[5,6-b]oxirene, octahydro-3,6,6,7a-tetramethyl-	Terpenoids	-	29597-36-2	-	1585	34031	34170.3	31402.3	32886.7	39102.7	33904.4	24767.3	33965.9	31566.8	-	-
XMW0031	GC-MS	-	-	85	95	222.198	C15H26O	-	1,4-Methanoazulen-3-ol, decahydro-1,5,5,8a-tetramethyl-, [1S-(1.alpha.,3.beta.,3a.beta.,4.alpha.,8a.beta.)]-	Terpenoids	-	99481-30-8	-	1593	65816.9	62615.7	71737.7	79100.2	96484.4	101598	94478.8	92061.8	85771.8	-	-
XMW0206	GC-MS	-	-	135	108	135.054	C5H5N5	-	1H-Pyrazolo[3,4-d]pyrimidin-4-amine	Heterocyclic compound	-	2380-63-4	-	1595	337888	336505	318606	178514	188611	202841	216869	253581	253755	-	-
NMW0254	GC-MS	-	-	137	138	138.032	C7H6O3	-	BenzAldehyde, 3,4-dihydroxy-	Aldehyde	-	139-85-5	-	1595	36996.6	33379.7	28941.9	38198.4	39244.6	61951.5	30686.3	50866.2	50140.8	C16700	ko00950
XMW1169	GC-MS	-	-	69	57	238.193	C15H26O2	-	Butanoic acid, 2-methyl-, 3,7-dimethyl-2,6-octadienyl ester, (E)-	Ester	-	68705-63-5	-	1596	329690	305185	289064	406091	491407	509337	465026	457228	507306	-	-
WMW0149	GC-MS	-	-	95	150	222.198	C15H26O	-	Cedrol	Terpenoids	-	77-53-2	-	1600	300829	265259	277674	349676	415616	432412	377019	355168	435661	C09631	-
NMW0258	GC-MS	-	-	121	150	207.126	C12H17NO2	-	Fenobucarb	Ester	-	3766-81-2	-	1608	204621	94125.7	95210.5	158109	246859	303080	287745	214217	335487	-	-
WMW0022	GC-MS	-	-	123	81	220.183	C15H24O	-	Salvial-4(14)-en-1-one	Terpenoids	-	73809-82-2	-	1595	25171.6	27946.2	22283.3	27119.2	43317.3	30836.8	35993.7	34744.9	40387.2	-	-
XMW0750	GC-MS	-	-	70	41	210.198	C14H26O	-	(E)-Tetradec-2-enal	Aldehyde	-	51534-36-2	-	1673	6629.72	5363.23	5659.8	12484.8	18389	17717.3	20112.5	17009	13034.9	-	-
WMW0200	GC-MS	-	-	181	196	196.125	C15H16	-	Methane, di-p-tolyl-	Aromatics	-	4957-14-6	-	1693	53233.3	39075	35891.5	52467.4	52455.2	61603.2	58342.1	53618.6	52770.8	D89830	-
KMW0644	GC-MS	-	-	159	205	220.183	C15H24O	-	1H-Cycloprop[e]azulen-7-ol, decahydro-1,1,7-trimethyl-4-methylene-, [1ar-(1a.alpha.,4a.alpha.,7.beta.,7a.beta.,7b.alpha.)]-	Terpenoids	-	6750-60-3	-	1576	20153.3	20679.5	18247.2	12238.4	14751.4	12536.5	11372.9	12022.1	13696.6	-	-
XMW0074	GC-MS	-	-	177	220	220.146	C14H20O2	-	2,5-Cyclohexadiene-1,4-dione, 2,6-bis(1,1-dimethylethyl)-	Ketone	-	719-22-2	-	1472	60046.2	54656.7	53562.9	98152.4	107434	112718	75817.2	71276.1	98647.4	D90022	-
KMW0667	GC-MS	-	-	95	121	222.198	C15H26O	-	.tau.-Muurolol	Terpenoids	-	19912-62-0	-	1642	143473	162992	134218	88350.6	86667.7	70265.3	66818.4	102562	80376.9	-	-
XMW0260	GC-MS	-	-	57	71	240.282	C17H36	-	Hexadecane, 2-methyl-	Hydrocarbons	-	1560-92-5	-	1664	130995	118220	104565	115373	141678	160473	158396	140808	144965	-	-
XMW0191	GC-MS	-	-	159	202	202.136	C14H18O	-	1,2,3,4-Tetrahydro-3-isopropyl-5-methyl-1-oxonaphthalene	Ketone	-	29107-42-4	-	1647	33945.2	38694.2	36019.3	20372.2	23983.3	25469.5	23691.5	26718.5	26623	-	-
D319	GC-MS	-	-	119	93	222.198	C15H26O	-	.beta.-Acorenol	Terpenoids	-	28400-11-5	-	1649	62740.6	57074	55512.6	38279.6	40669.6	34721.8	41122.5	36583	36270	-	-
NMW0290	GC-MS	-	-	181	196	196.074	C10H12O4	-	Xanthoxylin	Ketone	-	90-24-4	-	1669	26073.5	21025.2	18273.8	18589.6	20432	23640	39124.5	26421.7	29292.4	C10726	-
XMW0751	GC-MS	-	-	93	119	220.183	C15H24O	-	Bergamotol, Z-.alpha.-trans-	Terpenoids	-	88034-74-6	-	1700	31856.4	24270.2	20525.2	28833.6	36305.2	36258.1	38118.9	30945.1	47011.7	-	-
XMW0389	GC-MS	-	-	111	123	222.198	C15H26O	-	Caryophyllenyl alcohol	Terpenoids	-	913176-41-7	-	1574	40086.1	42087.5	43737.4	60350.9	54060.5	62466.6	76868.5	83200	71077.4	-	-
KMW0671	GC-MS	-	-	69	119	222.198	C15H26O	-	(1R,4R)-1-methyl-4-(6-Methylhept-5-en-2-yl)cyclohex-2-enol	Terpenoids	-	58334-55-7	-	1616	46298.1	50814.6	42319.1	43460	43617	38541.9	33260.7	51584.5	42268	-	-
XMW0704	GC-MS	-	-	113	99	254.152	C14H22O4	-	Dispiro[1,3-dioxolane-2,2'-bicyclo[2.2.1]heptane-3',2''-(1'',3''-dioxolane)], 4',7',7'-trimethyl-	Hydrocarbons	-	24022-14-8	-	1694	120037	92412.1	87088.3	44804.1	75214.4	93908.9	122128	122339	124503	-	-
KMW0683	GC-MS	-	-	57	71	240.282	C17H36	-	Heptadecane	Hydrocarbons	-	629-78-7	-	1700	711536	494795	485223	381667	589784	697565	777874	628306	684306	C01816	-
NMW0305	GC-MS	-	-	210	89	227.018	C7H5N3O6	-	Trinitrotoluene	Aromatics	-	118-96-7	-	1709	124443	111646	100908	112382	133023	165377	154929	130660	149308	C16391	-
KMW0684	GC-MS	-	-	99	71	198.162	C12H22O2	-	.delta.-Dodecalactone	Ester	-	713-95-1	-	1720	163156	138315	142933	93314.6	127649	169852	175363	149427	116616	D70226	-
KMW0685	GC-MS	-	-	41	69	222.198	C15H26O	-	trans-Farnesol	Terpenoids	-	106-28-5	-	1722	26362	26276.3	34130.4	35890.2	37778.4	47546.4	49602.6	39904.7	38974.4	C01126	ko00900,ko00909,ko01110
NMW0326	GC-MS	-	-	143	93	238.193	C15H26O2	-	2H-Pyran-3-ol, tetrahydro-2,2,6-trimethyl-6-(4-methyl-3-cyclohexen-1-yl)-, [3S-[3.alpha.,6.alpha.(R*)]]-	Terpenoids	-	22567-36-8	-	1745	30024.5	29091.2	26174.2	18547	24518.6	20608.1	29902.5	20096.6	26491.9	C16773	-
NMW0333	GC-MS	-	-	71	70	247.157	C15H21NO2	-	Meperidine	Heterocyclic compound	-	57-42-1	-	1758	202357	125116	131290	143620	159595	169507	278974	186267	183255	C07128	-
KMW0693	GC-MS	-	-	189	204	222.198	C15H26O	-	10-epi-.gamma.-Eudesmol	Terpenoids	-	15051-81-7	-	1619	13666.7	12304.9	12647.2	4118.3	7063.27	6733.92	6227.2	8594.52	10920.1	C19893	-
NMW0391	GC-MS	-	-	184	155	184.064	C11H8N2O	-	Fuberidazole	Heterocyclic compound	-	3878-19-1	-	1891	9	9	9	4247.99	6386.02	5748.08	5467.3	4695	4670	C18737	-
XMW0668	GC-MS	-	-	55	69	268.24	C17H32O2	-	9-Hexadecenoic acid, methyl ester, (Z)-	Ester	-	1120-25-8	-	1899	9	9	9	80299	140501	165038	191065	129514	129506	-	-
KMW0718	GC-MS	-	-	69	41	262.23	C18H30O	-	5,9,13-Pentadecatrien-2-one, 6,10,14-trimethyl-, (E,E)-	Ketone	-	1117-52-8	-	1918	9	9	9	84630.5	129451	145933	177593	120074	119417	D70272	-
KMW0727	GC-MS	-	-	57	71	296.344	C21H44	-	Heneicosane	Hydrocarbons	-	629-94-7	-	2100	9	9	9	84417.5	147635	149675	175260	94376.3	147047	D90848	-
GMW0113	GC-MS	-	-	41	39	146.022	C6H10S2	-	Diallyl disulphide	Sulfur compounds	-	2179-57-9	-	1081	87026.8	88930	79670.1	54834.9	49084.5	50828.8	74245.4	64196.2	55231	C08369	-
GMW0087	GC-MS	-	-	83	41	154.136	C10H18O	-	(E)-2-Decenal	Aldehyde	-	3913-81-3	-	1263	355790	336818	307511	209688	195871	147168	208689	207512	201505	-	-
IS-04	GC-MS	-	-	59	45	104.18	C6H8D4O	-	3-Hexanone-2,2,4,4-d4	Ketone	-	24588-54-3	-	780.6001034661149	1.92331e+06	1.88556e+06	1.89848e+06	1.94755e+06	2.02546e+06	1.95939e+06	1.06891e+06	1.48449e+06	1.39761e+06	-	-
