# Supplementary material for: Widely Targeted Metabolomics and Network Pharmacology Reveal the Nutritional Potential of Yellowhorn (Xanthoceras sorbifolium Bunge) Leaves and Flowers
Source: Foods. 2024 Apr 21;13(8):1274. doi: 10.3390/foods13081274 (PMC11049039; doi:10.3390/foods13081274)
Supplement: Supplementary file 1 [file foods-13-01274-s001.zip › Supplementary materials Table S2.xlsx]

## Sheet: TableS1
	Table S2 Non-volatile metabolites for leaf and flower in yellowhorn
1	Compounds	Class I	Class II	Leaf 1	Leaf 2	Leaf 3	Flower 1	Flower 2	Flower 3	Leaf	Flower	Log2FC	Leaf vs Flower
2	Loliolide	Terpenoids	Monoterpenoids	3.69523e+06	3.12488e+06	3.46314e+06	3.42775e+06	3.95401e+06	4.35299e+06	3.42775e+06	3.91158e+06	-	-
3	Shanzhiside methyl ester	Terpenoids	Monoterpenoids	8132.48	6456.88	6051.02	105627	125025	107625	6880.13	112759	4.03466	up
4	Pomolic acid	Terpenoids	Triterpene	1.83126e+06	1.73485e+06	2.35559e+06	161194	219927	215784	1.9739e+06	198968	-3.31044	down
5	Corosolic acid	Terpenoids	Triterpene	1.72345e+06	1.69479e+06	2.25976e+06	60301.8	57445.5	53301.5	1.89267e+06	57016.3	-5.0529	down
6	Jujubogenin	Terpenoids	Triterpene	1.68235e+06	1.61263e+06	2.12498e+06	44196.5	53508.8	48292.8	1.80665e+06	48666	-5.21426	down
7	Hederagenin	Terpenoids	Triterpene	1.56483e+06	1.46472e+06	2.11598e+06	47053.2	53181.5	45096.8	1.71518e+06	48443.8	-5.1459	down
8	30-Norhederagenin	Terpenoids	Triterpene	190821	198216	217452	9	9	9	202163	9	-14.4552	down
9	Medicagenic acid-3-O-glucuronide-28-O-xylosyl(1,4)-[apiosyl(1,3)]-rhamnosyl(1,2)-arabinoside	Terpenoids	Triterpene Saponin	1.18861e+06	1.24608e+06	1.13817e+06	264126	269838	291213	1.19095e+06	275059	-2.1143	down
10	Hederagenin-GlcA	Terpenoids	Triterpene Saponin	500801	487651	468679	345941	302522	284552	485710	311005	-	-
11	Oleanolic acid-3-O-xylosyl(1→3)glucuronide	Terpenoids	Triterpene Saponin	101968	114466	103577	213762	219829	216481	106670	216691	1.02248	up
12	Oleanolic acid-3-O-glucoside	Terpenoids	Triterpene Saponin	6753.24	8656.11	6371.55	56454.5	50899.8	59266.7	7260.3	55540.4	2.93544	up
13	Hesperetin-5-O-glucoside	Flavonoids	Flavanones	2.30254e+07	1.9087e+07	1.99488e+07	3.97192e+07	3.66913e+07	3.96613e+07	2.0687e+07	3.86906e+07	-	-
14	Hesperetin-7-O-glucoside	Flavonoids	Flavanones	2.48782e+06	1.47259e+06	2.05827e+06	1.00625e+07	9.85818e+06	1.057e+07	2.00623e+06	1.01636e+07	2.34085	up
15	Hesperetin-7-O-neohesperidoside(Neohesperidin)	Flavonoids	Flavanones	1.10351e+07	1.20819e+07	1.40933e+07	7.0609e+06	6.41439e+06	6.16159e+06	1.24034e+07	6.54563e+06	-	-
16	Naringenin (5,7,4'-Trihydroxyflavanone)	Flavonoids	Flavanones	1.00214e+06	991084	946370	1.11772e+07	1.07933e+07	1.13834e+07	979865	1.1118e+07	3.50417	up
17	Naringenin-7-O-Rutinoside-4'-O-glucoside	Flavonoids	Flavanones	16525.5	25563.5	23267.2	1.12719e+07	1.21585e+07	1.12753e+07	21785.4	1.15686e+07	9.05263	up
18	Persicoside	Flavonoids	Flavanones	189370	198871	193859	1.94993e+07	1.89511e+07	1.94407e+07	194033	1.9297e+07	6.63593	up
19	3,5,7-Trihydroxyflavanone (Pinobanksin)	Flavonoids	Flavanonols	1.05099e+06	1.01761e+06	955962	1.09872e+07	1.07733e+07	1.09482e+07	1.00819e+06	1.09029e+07	3.43488	up
20	3-O-Acetylpinobanksin	Flavonoids	Flavanonols	5.00344e+06	4.94304e+06	5.20419e+06	1.83105e+07	1.79146e+07	1.85106e+07	5.05022e+06	1.82452e+07	1.8531	up
21	Catechin	Flavonoids	Flavanols	2.88699e+07	2.95587e+07	3.00121e+07	4.76298e+06	4.54792e+06	4.93112e+06	2.94802e+07	4.74734e+06	-2.63456	down
22	Epicatechin	Flavonoids	Flavanols	1.14029e+07	9.60891e+06	9.81292e+06	3.95875e+06	3.83892e+06	3.9292e+06	1.02749e+07	3.90896e+06	-1.39427	down
23	Epigallocatechin	Flavonoids	Flavanols	2.84417e+07	2.97231e+07	3.02133e+07	5.87292e+06	5.67749e+06	5.64848e+06	2.94594e+07	5.73296e+06	-2.36137	down
24	Gallocatechin	Flavonoids	Flavanols	3.29951e+07	3.30559e+07	3.4894e+07	3.49138e+06	3.34238e+06	3.39702e+06	3.36483e+07	3.41026e+06	-3.30258	down
25	Rutin Trihydrate	Flavonoids	Flavanols	1.05826e+07	1.12291e+07	1.37806e+07	1.25818e+07	1.20321e+07	1.17231e+07	1.18641e+07	1.21123e+07	-	-
26	3',5',5,7-Tetrahydroxy-4'-methoxyflavanone-3'-O-glucoside	Flavonoids	Flavones	1.68699e+07	2.05286e+07	1.85665e+07	7.37787e+06	6.94694e+06	7.04852e+06	1.8655e+07	7.12444e+06	-1.38871	down
27	Apigenin-7-O-(6''-p-Coumaryl)glucoside	Flavonoids	Flavones	1.09289e+07	9.98921e+06	1.14442e+07	9	9	9	1.07874e+07	9	-20.1929	down
28	Apigenin-7-O-neohesperidoside (Rhoifolin)	Flavonoids	Flavones	1.18044e+07	1.08691e+07	1.3038e+07	9	9	9	1.19038e+07	9	-20.335	down
29	Apigenin-7-O-rutinoside (Isorhoifolin)	Flavonoids	Flavones	1.11578e+07	1.01289e+07	1.10169e+07	2682.01	8622.14	6247.16	1.07679e+07	5850.44	-10.8459	down
30	Chrysoeriol-7-O-glucoside	Flavonoids	Flavones	84517.2	66238.7	52364.9	1.4134e+07	1.4531e+07	1.43226e+07	67706.9	1.43292e+07	7.72544	up
31	Diosmetin (5,7,3'-Trihydroxy-4'-methoxyflavone)	Flavonoids	Flavones	162198	119678	154065	1.34549e+07	1.36145e+07	1.37577e+07	145314	1.3609e+07	6.54925	up
32	Diosmetin-7-O-galactoside	Flavonoids	Flavones	379195	328806	314004	6.94403e+07	7.33362e+07	7.01247e+07	340668	7.09671e+07	7.70264	up
33	Diosmetin-7-O-glucoside	Flavonoids	Flavones	311633	307752	330924	6.20581e+07	6.54353e+07	6.25047e+07	316770	6.33327e+07	7.64337	up
34	Hispidulin (5,7,4'-Trihydroxy-6-methoxyflavone)	Flavonoids	Flavones	304175	230336	284624	2.08599e+07	2.18284e+07	1.9375e+07	273045	2.06878e+07	6.2435	up
35	Hispidulin-7-O-glucoside(Homoplantaginin)	Flavonoids	Flavones	289381	325201	280500	6.10065e+07	6.33766e+07	6.23131e+07	298361	6.22321e+07	7.70446	up
36	6-C-MethylKaempferol-3-glucoside	Flavonoids	Flavones	340345	309656	315080	6.27409e+07	6.2123e+07	6.27869e+07	321694	6.25503e+07	7.60318	up
37	Luteolin-3'-O-glucoside	Flavonoids	Flavones	9	9	9	5.95231e+07	6.69272e+07	3.98548e+07	9	5.5435e+07	22.5544	up
38	Luteolin-4'-O-glucoside	Flavonoids	Flavones	9	9	9	4.65191e+07	7.54745e+07	4.40327e+07	9	5.53421e+07	22.5519	up
39	Luteolin-7-O-gentiobioside	Flavonoids	Flavones	13422.8	11413.2	10698.9	1.2797e+07	1.26787e+07	1.36095e+07	11845	1.30284e+07	10.1032	up
40	3,5,4'-Trihydroxy-7-methoxyflavone (Rhamnocitrin)	Flavonoids	Flavonols	214102	169911	193581	1.4046e+07	1.52737e+07	1.29827e+07	192531	1.41008e+07	6.19454	up
41	Isorhamnetin-3-O-neohesperidoside	Flavonoids	Flavonols	1.54347e+07	1.58204e+07	1.67691e+07	3.41837e+07	3.89518e+07	3.83439e+07	1.60081e+07	3.71598e+07	1.21494	up
42	Isorhamnetin-3-O-rutinoside (Narcissin)	Flavonoids	Flavonols	1.43782e+07	1.51915e+07	1.64342e+07	3.35839e+07	3.71487e+07	3.74071e+07	1.53346e+07	3.60465e+07	1.23307	up
43	Kaempferol-3-O-galactoside (Trifolin)	Flavonoids	Flavonols	2.76266e+06	3.30613e+06	3.60082e+06	1.21587e+07	1.25089e+07	1.14709e+07	3.2232e+06	1.20462e+07	1.90201	up
44	Kaempferol-3-O-galactoside-4'-O-glucoside	Flavonoids	Flavonols	42376.4	47765.5	57745.9	4.4057e+07	3.76999e+07	4.22652e+07	49295.9	4.13407e+07	9.71188	up
45	Kaempferol-3-O-glucoside (Astragalin)	Flavonoids	Flavonols	9	9	9	1.08321e+07	9.42749e+06	1.09268e+07	9	1.03955e+07	20.1395	up
46	Kaempferol-3-O-sambubioside	Flavonoids	Flavonols	221404	190695	178491	5.52359e+07	4.8882e+07	5.42271e+07	196863	5.27817e+07	8.0667	up
47	Amoenin	Flavonoids	Flavonols	794747	709644	566699	1.52293e+07	1.09347e+07	1.52432e+07	690363	1.38024e+07	4.32142	up
48	Kaempferol-7-O-glucoside	Flavonoids	Flavonols	2.75123e+06	2.84009e+06	3.37109e+06	1.24904e+07	1.22789e+07	1.30037e+07	2.98747e+06	1.2591e+07	2.0754	up
49	6-Hydroxykaempferol-7-O-glucoside	Flavonoids	Flavonols	8.27809e+06	8.60857e+06	9.09369e+06	1.14749e+07	1.42728e+07	1.1904e+07	8.66012e+06	1.25506e+07	-	-
50	Myricetin-3-O-galactoside	Flavonoids	Flavonols	1.43216e+07	1.8973e+07	2.13385e+07	8.10279e+06	7.40376e+06	7.00872e+06	1.8211e+07	7.50509e+06	-1.27887	down
51	Myricetin-3-O-galactoside-3'-O-rhamnoside	Flavonoids	Flavonols	1.38746e+07	1.47406e+07	1.47236e+07	1.2013e+07	1.12372e+07	1.41028e+07	1.44463e+07	1.2451e+07	-	-
52	Myricetin-3-O-rutinoside	Flavonoids	Flavonols	1.19911e+07	1.05772e+07	1.16231e+07	9.95532e+06	1.01327e+07	1.00708e+07	1.13971e+07	1.0053e+07	-	-
53	Myricetin-3-O-β-D-glucoside	Flavonoids	Flavonols	1.38692e+07	1.85395e+07	2.04071e+07	8.06023e+06	6.66098e+06	6.66168e+06	1.76053e+07	7.12763e+06	-1.30451	down
54	Cannabiscitrin	Flavonoids	Flavonols	1.52968e+07	1.72986e+07	2.15425e+07	7.16149e+06	8.0869e+06	6.24493e+06	1.80459e+07	7.16444e+06	-1.33275	down
55	Quercetin-3,7-Di-O-rhamnoside	Flavonoids	Flavonols	1.80825e+07	1.82738e+07	2.07421e+07	3.9501e+06	4.65006e+06	4.45583e+06	1.90328e+07	4.352e+06	-2.12874	down
56	Quercetin-3-O-(2''-O-rhamnosyl)galactoside	Flavonoids	Flavonols	1.80774e+07	1.88969e+07	1.86881e+07	5.77012e+06	5.61966e+06	5.39734e+06	1.85541e+07	5.59571e+06	-1.72935	down
57	Quercetin-3-O-(2''-O-Xylosyl)rutinoside	Flavonoids	Flavonols	65622.7	65622.7	43299.9	2.05912e+07	2.01046e+07	1.83576e+07	58181.8	1.96844e+07	8.40227	up
58	Quercetin-3-O-apiosyl(1→2)galactoside	Flavonoids	Flavonols	1.50642e+07	1.28495e+07	1.38838e+07	2.30223e+07	2.22652e+07	2.41395e+07	1.39325e+07	2.31423e+07	-	-
59	Quercetin-3-O-glucoside (Isoquercitrin)	Flavonoids	Flavonols	2.72397e+07	2.37499e+07	2.71168e+07	4.25368e+07	3.86993e+07	3.90101e+07	2.60355e+07	4.00821e+07	-	-
60	Quercetin-3-O-neohesperidoside	Flavonoids	Flavonols	2.92928e+07	2.99351e+07	3.75994e+07	3.74183e+07	3.53324e+07	3.52671e+07	3.22758e+07	3.60059e+07	-	-
61	Quercetin-3-O-rhamnoside(Quercitrin)	Flavonoids	Flavonols	9	9	9	2.73293e+07	2.80927e+07	3.03809e+07	9	2.8601e+07	21.5996	up
62	Quercetin-3-O-rutinoside (Rutin)	Flavonoids	Flavonols	1.01129e+07	1.2276e+07	1.37332e+07	1.25608e+07	1.21436e+07	1.25042e+07	1.20407e+07	1.24028e+07	-	-
63	Quercetin-3-O-sambubioside	Flavonoids	Flavonols	1.41386e+07	1.38229e+07	1.4778e+07	2.05246e+07	2.23248e+07	2.24328e+07	1.42465e+07	2.17607e+07	-	-
64	Quercetin-4'-O-glucoside (Spiraeoside)	Flavonoids	Flavonols	2.24768e+07	2.04914e+07	2.16206e+07	4.02945e+07	3.84741e+07	3.77119e+07	2.15296e+07	3.88268e+07	-	-
65	Quercetin-5-O-β-D-glucoside	Flavonoids	Flavonols	7.23917e+06	6.14133e+06	6.70572e+06	1.27143e+07	1.38207e+07	1.26974e+07	6.69541e+06	1.30775e+07	-	-
66	Quercetin-7-O-glucoside	Flavonoids	Flavonols	2.06593e+07	1.98547e+07	2.11001e+07	3.92348e+07	3.67448e+07	3.25885e+07	2.0538e+07	3.61894e+07	-	-
67	Quercetin3-O-galactoside	Flavonoids	Flavonols	3.9272e+07	2.92477e+07	3.13382e+07	2.25614e+07	2.88177e+07	3.51387e+07	3.3286e+07	2.88393e+07	-	-
68	Rhamnetin-3-O-Rutinoside	Flavonoids	Flavonols	1.56659e+07	1.54049e+07	1.68688e+07	3.50641e+07	3.73893e+07	3.89862e+07	1.59799e+07	3.71465e+07	1.21697	up
69	Sexangularetin-3-O-glucoside-7-O-rhamnoside	Flavonoids	Flavonols	1.53103e+07	1.65064e+07	1.76345e+07	3.38874e+07	3.78051e+07	3.42101e+07	1.64837e+07	3.53009e+07	1.09866	up
70	Tamarixetin-3-O-glucoside-7-O-rhamnoside	Flavonoids	Flavonols	1.51662e+07	1.48569e+07	1.44911e+07	3.39344e+07	3.88618e+07	3.61115e+07	1.48381e+07	3.63026e+07	1.29077	up
71	Trigonelline	Alkaloids	Pyridine	2.64839e+07	2.81108e+07	2.63707e+07	1.80423e+07	1.54492e+07	1.59856e+07	2.69884e+07	1.64924e+07	-	-
72	Pterolactam	Alkaloids	Pyrrole	7.17139e+06	8.02211e+06	7.86416e+06	9.46074e+06	1.43224e+07	1.29298e+07	7.68589e+06	1.22376e+07	-	-
73	2-Phenylethylamine	Alkaloids	Benzylphenylethylamine	1.01197e+06	983277	1.09623e+06	220098	219146	202056	1.03049e+06	213767	-2.26922	down
74	N',N'',N'''-p-Coumaroyl-cinnamoyl-caffeoyl spermidine	Alkaloids	Phenolamine	831097	854847	929191	2.43028e+06	2.54148e+06	2.45177e+06	871712	2.47451e+06	1.50522	up
75	N-Feruloylagmatine	Alkaloids	Phenolamine	1.22994e+06	1.64122e+06	1.51614e+06	248761	225536	265721	1.46244e+06	246673	-2.5677	down
76	Acetaminophen	Alkaloids	Phenolamine	1.31951e+06	1.23385e+06	1.31516e+06	224560	196915	211029	1.28951e+06	210835	-2.61263	down
77	Zarzissine	Alkaloids	Alkaloids	2.56059e+06	3.15909e+06	2.42272e+06	8.51601e+06	8.79558e+06	9.57157e+06	2.71413e+06	8.96105e+06	1.72318	up
78	N-Benzylmethylene isomethylamine	Alkaloids	Alkaloids	2.52674e+06	2.53544e+06	2.32994e+06	1.20044e+06	1.16385e+06	1.13903e+06	2.46404e+06	1.16777e+06	-1.07727	down
79	DL-2-Aminoadipic acid	Alkaloids	Alkaloids	1.62612e+06	1.83804e+06	1.58424e+06	300436	283677	289745	1.6828e+06	291286	-2.53036	down
80	Histidinol	Alkaloids	Alkaloids	3.14748e+07	2.95068e+07	2.96594e+07	3.06658e+07	2.95359e+07	2.97878e+07	3.02136e+07	2.99965e+07	-	-
81	N-benzoyl-2-aminoethyl-β-D-glucopyranoside	Alkaloids	Alkaloids	1.0881e+07	1.08032e+07	1.12361e+07	1.19852e+07	1.28219e+07	1.29353e+07	1.09734e+07	1.25808e+07	-	-
82	Choline	Alkaloids	Alkaloids	6.91766e+06	6.40726e+06	6.27619e+06	1.14212e+07	1.05464e+07	1.06576e+07	6.5337e+06	1.08751e+07	-	-
83	5-Aminolevulinic Acid	Alkaloids	Alkaloids	1.90998e+07	1.89873e+07	1.75439e+07	1.01817e+07	9.54246e+06	1.01932e+07	1.85436e+07	9.97245e+06	-	-
84	Spermine	Alkaloids	Alkaloids	7.08197e+06	5.99561e+06	7.68458e+06	7.74443e+06	7.41734e+06	7.98334e+06	6.92072e+06	7.71504e+06	-	-
85	Tryptamine	Alkaloids	Plumerane	1.73782e+07	1.68988e+07	1.80776e+07	1.05114e+06	949169	789383	1.74515e+07	929896	-4.23014	down
86	N-Methyltryptamine	Alkaloids	Plumerane	1.33131e+06	1.34834e+06	1.23553e+06	443756	467451	405832	1.30506e+06	439013	-1.57178	down
87	Serotonin	Alkaloids	Plumerane	8.41815e+06	7.52372e+06	7.36854e+06	130703	132920	136903	7.77013e+06	133509	-5.86293	down
88	N-Hydroxytryptamine	Alkaloids	Plumerane	5.12537e+06	4.6773e+06	4.85139e+06	92598.5	89561.1	104534	4.88469e+06	95564.6	-5.67565	down
89	Acetryptine	Alkaloids	Plumerane	1.63013e+06	1.61981e+06	1.75834e+06	53440.4	46488.7	39581.6	1.66943e+06	46503.6	-5.16587	down
90	1-Methoxy-indole-3-acetamide	Alkaloids	Plumerane	4.49356e+07	4.37364e+07	4.50967e+07	4.27364e+07	4.05298e+07	4.16749e+07	4.45895e+07	4.1647e+07	-	-
91	Indole-3-carboxaldehyde	Alkaloids	Plumerane	1.91763e+07	1.79355e+07	1.88766e+07	2.31344e+07	2.30307e+07	2.26874e+07	1.86628e+07	2.29508e+07	-	-
92	Pinoresinol-4,4'-O-di-O-glucoside	Lignans and Coumarins	Lignans	5.44587e+06	5.5484e+06	5.14137e+06	3.98799e+06	4.28973e+06	4.2722e+06	5.37855e+06	4.1833e+06	-	-
93	Savinin	Lignans and Coumarins	Lignans	1.7295e+06	1.97216e+06	1.89449e+06	4.11273e+06	4.06022e+06	3.98222e+06	1.86538e+06	4.05172e+06	1.11907	up
94	Pinoresinol-4-O-glucoside	Lignans and Coumarins	Lignans	4.08434e+06	4.01691e+06	4.2581e+06	3.62195e+06	3.62466e+06	3.62411e+06	4.11979e+06	3.62357e+06	-	-
95	Syringaresinol-4'-O-glucoside	Lignans and Coumarins	Lignans	2.01542e+06	2.05907e+06	2.01106e+06	1.96954e+06	1.74852e+06	1.96084e+06	2.02852e+06	1.89296e+06	-	-
96	Epipinoresinol	Lignans and Coumarins	Lignans	1.83892e+06	1.71477e+06	1.9829e+06	1.33214e+06	1.35228e+06	1.41067e+06	1.84553e+06	1.36503e+06	-	-
97	Pinoresinol	Lignans and Coumarins	Lignans	1.72432e+06	1.65538e+06	1.86034e+06	1.267e+06	1.27719e+06	1.4765e+06	1.74668e+06	1.34023e+06	-	-
98	Dehydrodiconiferyl alcohol-4-O-glucoside	Lignans and Coumarins	Lignans	1.48764e+06	1.40647e+06	1.50439e+06	544199	503003	634095	1.46617e+06	560432	-1.38744	down
99	Methylillicinone F	Lignans and Coumarins	Coumarins	2.43194e+07	2.45477e+07	2.42179e+07	2.18703e+07	2.16003e+07	2.30391e+07	2.43617e+07	2.21699e+07	-	-
100	Scopoletin-7-O-glucoside (Scopolin)	Lignans and Coumarins	Coumarins	1.27852e+07	1.31787e+07	1.24051e+07	7.41409e+06	7.40526e+06	7.41667e+06	1.27896e+07	7.41201e+06	-	-
101	Fraxetin-8-O-glucoside (Fraxin)	Lignans and Coumarins	Coumarins	9.6267e+06	9.70768e+06	1.08341e+07	5.02435e+06	4.87482e+06	4.7171e+06	1.00561e+07	4.87209e+06	-1.04546	down
102	isoscopoletin	Lignans and Coumarins	Coumarins	915722	758391	892603	2.22425e+06	2.37854e+06	2.5835e+06	855572	2.39543e+06	1.48532	up
103	Scopoletin (7-Hydroxy-6-methoxycoumarin)	Lignans and Coumarins	Coumarins	966819	812805	898044	2.16115e+06	2.35321e+06	2.60308e+06	892556	2.37248e+06	1.41038	up
104	Isofraxetin	Lignans and Coumarins	Coumarins	1.63194e+06	1.51997e+06	1.53817e+06	739753	652837	690748	1.56336e+06	694446	-1.17072	down
105	1-O-p-Coumaroyl-β-D-glucose	Phenolic acids	Phenolic acids	2.96383e+07	2.80521e+07	3.16151e+07	1.47092e+07	1.41175e+07	1.40077e+07	2.97685e+07	1.42782e+07	-1.05998	down
106	p-Coumaric acid-4-O-glucoside	Phenolic acids	Phenolic acids	2.96383e+07	2.80521e+07	3.16151e+07	1.47092e+07	1.41175e+07	1.40077e+07	2.97685e+07	1.42782e+07	-1.05998	down
107	4-Hydroxybenzoic acid	Phenolic acids	Phenolic acids	1.1057e+07	1.07658e+07	1.1382e+07	1.47516e+07	1.51031e+07	1.59664e+07	1.10683e+07	1.52737e+07	-	-
108	Butyl isobutyl phthalate	Phenolic acids	Phenolic acids	9.56162e+06	9.63407e+06	9.16632e+06	8.6431e+06	8.60087e+06	7.60786e+06	9.454e+06	8.28394e+06	-	-
109	2,5-Dihydroxybenzaldehyde	Phenolic acids	Phenolic acids	8.65801e+06	7.80076e+06	7.45355e+06	1.11168e+07	1.15691e+07	1.14226e+07	7.97077e+06	1.13695e+07	-	-
110	2,6-dimethoxy-hydroquinone-4-O-β-D-glucopyranoside	Phenolic acids	Phenolic acids	7.39624e+06	9.02494e+06	7.07626e+06	1.77818e+07	1.76963e+07	1.45083e+07	7.83248e+06	1.66621e+07	1.08903	up
111	1-O-Galloyl-β-D-glucose	Phenolic acids	Phenolic acids	6.8817e+06	6.40096e+06	7.82563e+06	1.6069e+07	1.36757e+07	1.69338e+07	7.0361e+06	1.55595e+07	1.14495	up
112	Cis-Coutaric acid	Phenolic acids	Phenolic acids	6.0968e+06	6.0915e+06	6.70802e+06	1.82787e+06	1.75983e+06	1.90099e+06	6.29877e+06	1.82956e+06	-1.78357	down
113	3,4-Dihydroxybenzoic acid (Protocatechuic acid)	Phenolic acids	Phenolic acids	5.2658e+06	6.13285e+06	5.75054e+06	9	7.51453e+06	6.814e+06	5.71639e+06	4.77618e+06	-	-
114	2-Nitrophenol	Phenolic acids	Phenolic acids	4.80856e+06	5.24083e+06	5.2862e+06	2.56419e+06	2.34767e+06	2.56121e+06	5.11186e+06	2.49102e+06	-1.03711	down
115	Gallic acid	Phenolic acids	Phenolic acids	4.10888e+06	5.22597e+06	6.24183e+06	1.29711e+07	1.27874e+07	1.36654e+07	5.19223e+06	1.31413e+07	1.33968	up
116	2,3-Dihydroxybenzoic Acid*	Phenolic acids	Phenolic acids	3.63182e+06	4.42542e+06	4.29529e+06	5.52652e+06	5.62246e+06	5.05137e+06	4.11751e+06	5.40012e+06	-	-
117	Phthalic anhydride	Phenolic acids	Phenolic acids	3.57298e+06	3.33434e+06	3.10046e+06	3.16132e+06	3.83913e+06	3.39111e+06	3.33593e+06	3.46385e+06	-	-
118	5-Glucosyloxy-2-Hydroxybenzoic acid methyl ester	Phenolic acids	Phenolic acids	3.50093e+06	3.65923e+06	3.1653e+06	1.16283e+06	1.29792e+06	1.10844e+06	3.44182e+06	1.18973e+06	-1.53254	down
119	1-O-Vanilloyl-D-Glucose	Phenolic acids	Phenolic acids	3.28265e+06	3.42609e+06	3.62219e+06	1.05863e+06	1.1031e+06	1.18993e+06	3.44364e+06	1.11722e+06	-1.62402	down
120	1-O-Caffeoyl-β-D-glucose*	Phenolic acids	Phenolic acids	2.91912e+06	3.09856e+06	3.1994e+06	3.46591e+06	3.31959e+06	2.70907e+06	3.07236e+06	3.16486e+06	-	-
121	4-(3,4,5-Trihydroxybenzoxy)benzoic acid	Phenolic acids	Phenolic acids	2.75235e+06	2.65798e+06	2.68555e+06	511960	462859	481658	2.69863e+06	485492	-2.47471	down
122	Coniferin	Phenolic acids	Phenolic acids	2.67017e+06	2.73659e+06	3.04079e+06	3.10811e+06	3.03214e+06	3.15878e+06	2.81585e+06	3.09968e+06	-	-
123	3-Hydroxycinnamic Acid	Phenolic acids	Phenolic acids	2.51214e+06	2.37094e+06	9	3.20112e+06	3.51787e+06	3.30569e+06	1.6277e+06	3.34156e+06	-	-
124	2-Hydroxycinnamic acid	Phenolic acids	Phenolic acids	2.41862e+06	2.22244e+06	2.07013e+06	3.24913e+06	3.27495e+06	3.15111e+06	2.23706e+06	3.22506e+06	-	-
125	(2E)-3-[4-(β-D-glucopyranoside)-phenylacrylic]-acid	Phenolic acids	Phenolic acids	2.2926e+06	2.53636e+06	2.32149e+06	992195	1.03928e+06	943789	2.38348e+06	991756	-1.26502	down
126	Methyl gallate*	Phenolic acids	Phenolic acids	2178599	2.31355e+06	2.59201e+06	2.20937e+06	2.4156e+06	2.3719e+06	2.36139e+06	2.33229e+06	-	-
127	6-O-Caffeoyl-D-glucose*	Phenolic acids	Phenolic acids	2.01967e+06	2.08261e+06	2.16389e+06	2.38094e+06	2.16089e+06	2.21039e+06	2.08872e+06	2.25074e+06	-	-
128	2,5-Dihydroxybenzoic acid; Gentisic Acid	Phenolic acids	Phenolic acids	1.9814e+06	2.33341e+06	2.27555e+06	7.39594e+06	2.85898e+06	2.59735e+06	2.19679e+06	4.28409e+06	-	-
129	Dehydrodiconiferyl alcohol-gamma'-O-glucoside	Phenolic acids	Phenolic acids	1.84317e+06	1.59504e+06	1.68362e+06	661354	652820	694936	1.70728e+06	669703	-1.3501	down
130	4-Hydroxybenzaldehyde	Phenolic acids	Phenolic acids	1.75054e+06	1.57539e+06	1.51469e+06	2.55742e+06	2.37158e+06	2.66534e+06	1.61354e+06	2.53145e+06	-	-
131	4-O-Methylgallic Acid	Phenolic acids	Phenolic acids	1.63088e+06	1.69327e+06	1.93892e+06	1.66875e+06	1.67564e+06	1.72408e+06	1.75436e+06	1.68949e+06	-	-
132	Benzyl β-primeveroside	Phenolic acids	Phenolic acids	1.53797e+06	1.61341e+06	1.59668e+06	932412	952018	954368	1.58269e+06	946266	-	-
133	2-Phenylethanol	Phenolic acids	Phenolic acids	1.48898e+06	1.50818e+06	1.62549e+06	291943	344187	9	1.54088e+06	212046	-	-
134	Salicylic acid-2-O-glucoside	Phenolic acids	Phenolic acids	1.46879e+06	1.22838e+06	1.46954e+06	1.54506e+06	1.2807e+06	1.40092e+06	1.3889e+06	1.4089e+06	-	-
135	Arbutin	Phenolic acids	Phenolic acids	1.38692e+06	1.37315e+06	1.34813e+06	913543	983186	879006	1.3694e+06	925245	-	-
136	p-Hydroxypheny-β-D-allopyranoside	Phenolic acids	Phenolic acids	1.36076e+06	1.415e+06	1.38435e+06	931984	996173	965729	1.3867e+06	964629	-	-
137	4-O-Glucosyl-sinapate	Phenolic acids	Phenolic acids	1.26641e+06	1.44909e+06	1.45594e+06	1.14287e+06	1.0024e+06	923036	1.39048e+06	1.02277e+06	-	-
138	Benzyl-(2''-O-xylosyl)glucoside	Phenolic acids	Phenolic acids	1.25992e+06	1.38263e+06	1.3447e+06	880764	827672	831786	1.32908e+06	846741	-	-
139	3-O-p-Coumaroylquinic acid	Phenolic acids	Phenolic acids	1.21851e+06	1.28453e+06	1.30287e+06	547404	499840	496075	1.26864e+06	514440	-1.30221	down
140	Phenylpropionic acid-O-β-D-glucopyranoside	Phenolic acids	Phenolic acids	1.15362e+06	1.23004e+06	1.18691e+06	456034	524376	490204	1.19019e+06	490205	-1.27974	down
141	α-Hydroxycinnamic Acid	Phenolic acids	Phenolic acids	1.12862e+06	1.1355e+06	1.2471e+06	731386	851306	741861	1.17041e+06	774851	-	-
142	3-O-Methylgallic Acid	Phenolic acids	Phenolic acids	1.07795e+06	1.13489e+06	1.29694e+06	1.10949e+06	1.19036e+06	1.19796e+06	1.16992e+06	1.16594e+06	-	-
143	2,3,4-Trihydroxybenzoic acid	Phenolic acids	Phenolic acids	1.05593e+06	1.03193e+06	1.18585e+06	1.78317e+06	1.6091e+06	1.98697e+06	1.09124e+06	1.79308e+06	-	-
144	Androsin	Phenolic acids	Phenolic acids	1.02677e+06	1.0302e+06	1.12251e+06	935996	852280	910040	1.05982e+06	899439	-	-
145	1-O-Gentisoyl-β-D-glucoside	Phenolic acids	Phenolic acids	1.0195e+06	1.00691e+06	1.13133e+06	2.44848e+06	2.20946e+06	2.44595e+06	1.05258e+06	2.36796e+06	1.16971	up
146	1-O-Sinapoyl-β-D-glucose	Phenolic acids	Phenolic acids	1.01716e+06	1.06962e+06	979875	875670	820175	767936	1.02222e+06	821260	-	-
147	Caffeic acid	Phenolic acids	Phenolic acids	1.00696e+06	1.06268e+06	1.18762e+06	1.5715e+06	1.47966e+06	1.34636e+06	1.08575e+06	1.46584e+06	-	-
148	5'-Glucosyloxyjasmanic acid	Phenolic acids	Phenolic acids	945677	1.13736e+06	953060	468587	428853	491408	1.01203e+06	462949	-1.12833	down
149	L-Arginine	Amino acids and derivatives	Amino acids and derivatives	5.52956e+07	5.38673e+07	4.78157e+07	5.53785e+07	5.26903e+07	5.60158e+07	5.23262e+07	5.46948e+07	-	-
150	L-Leucine	Amino acids and derivatives	Amino acids and derivatives	7.40737e+07	7.52817e+07	7.62218e+07	4.21735e+07	4.74266e+07	4.54152e+07	7.51924e+07	4.50051e+07	-	-
151	L-Tryptophan	Amino acids and derivatives	Amino acids and derivatives	1.03006e+07	1.16509e+07	1.10665e+07	1.52269e+07	1.54396e+07	1.55942e+07	1.1006e+07	1.54202e+07	-	-
152	L-Valine	Amino acids and derivatives	Amino acids and derivatives	2.97802e+07	2.83777e+07	2.84617e+07	1.38896e+07	1.32684e+07	1.3675e+07	2.88732e+07	1.3611e+07	-1.08496	down
153	L-Proline	Amino acids and derivatives	Amino acids and derivatives	1.03497e+07	9.33437e+06	9.03874e+06	1.2275e+07	1.19689e+07	1.34266e+07	9.57425e+06	1.25568e+07	-	-
154	L-Tyrosine	Amino acids and derivatives	Amino acids and derivatives	8.10008e+06	1.01106e+07	8.84732e+06	9.73687e+06	9.01332e+06	1.15141e+07	9.01933e+06	1.00881e+07	-	-
155	L-Histidine	Amino acids and derivatives	Amino acids and derivatives	1.07151e+07	1.03936e+07	9.43716e+06	5.71278e+06	5.76345e+06	5.69921e+06	1.0182e+07	5.72515e+06	-	-
156	L-Glutamine	Amino acids and derivatives	Amino acids and derivatives	1.46124e+07	1.4708e+07	1.41258e+07	4.63524e+06	4.74588e+06	4.6459e+06	1.44821e+07	4.67567e+06	-1.63102	down
157	L-Phenylalanine	Amino acids and derivatives	Amino acids and derivatives	3.18096e+06	5.40845e+06	5.54893e+06	3.78215e+06	3.69074e+06	3.26997e+06	4.71278e+06	3.58095e+06	-	-
158	L-Lysine	Amino acids and derivatives	Amino acids and derivatives	7.56852e+06	7.5759e+06	7.28856e+06	2.14756e+06	2.31375e+06	2.5152e+06	7.47766e+06	2.3255e+06	-1.68504	down
159	L-Aspartic Acid	Amino acids and derivatives	Amino acids and derivatives	2.54074e+06	2.369e+06	2.18825e+06	1.62427e+06	1.54168e+06	1.65567e+06	2.366e+06	1.60721e+06	-	-
160	L-Homocystine	Amino acids and derivatives	Amino acids and derivatives	552267	581925	497678	1.54238e+06	1.5832e+06	1.3692e+06	543957	1.49826e+06	1.46172	up
161	L-Glutamic acid	Amino acids and derivatives	Amino acids and derivatives	5.60654e+06	1.32893e+06	1.4537e+06	1.48305e+06	1.29857e+06	1.33337e+06	2.79639e+06	1.37166e+06	-	-
162	2-Aminopurine	Nucleotides and derivatives	Nucleotides and derivatives	1.90101e+07	1.84728e+07	1.63905e+07	3.8993e+07	3.82017e+07	3.65878e+07	1.79578e+07	3.79275e+07	1.07863	up
163	Guanosine	Nucleotides and derivatives	Nucleotides and derivatives	1.65208e+07	1.5608e+07	1.54007e+07	6.12648e+07	6.86728e+07	5.50359e+07	1.58432e+07	6.16578e+07	1.96042	up
164	Vidarabine	Nucleotides and derivatives	Nucleotides and derivatives	1.13165e+07	1.16332e+07	1.0754e+07	2.31711e+07	2.43012e+07	2.39644e+07	1.12346e+07	2.38122e+07	1.08375	up
	Adenosine	Nucleotides and derivatives	Nucleotides and derivatives	1.10422e+07	1.14291e+07	1.06511e+07	2.31662e+07	2.38331e+07	2.25708e+07	1.10408e+07	2.31901e+07	1.07066	up
